# Supplementary material for: Genome-wide association study identifies a gene responsible for temperature-dependent rice germination
Source: Nat Commun. 2022 Sep 29;13:5665. doi: 10.1038/s41467-022-33318-5 (PMC9523024; doi:10.1038/s41467-022-33318-5)
Supplement: Supplementary file 4 — Supplementary Data 1 [file 41467_2022_33318_MOESM4_ESM.xlsx]

## Sheet: Supplementary Data 1
Supplementary Data 1.List of the 164 rice varieties used in this study.
Serial number	Variety name	Germination rate (30 ˚C)	Germination rate (15˚C)	Normalized score of germination rate (15˚C)	Haploype of GF14h	Haploype of qLTG3
1	ISHIJIRO	0.5	0.666667	-0.370647	Hap.1	Hap.3
2	SHINRIKI MOCHI	0.192308	0.230769	-1.0737	Hap.1	Hap.1
3	SHICHIMENCHOU MOCHI	0.166667	0.166667	-1.23026	Hap.1	Hap.1
4	KAMEJI	0.6	0.533333	-0.547571	Hap.1	Hap.1
5	SHINRIKI	0.0869565	0.0869565	-1.48225	Hap.1	Hap.1
6	KABASHIKO	0.366667	0.4	-0.750972	Hap.1	Hap.3
7	SEKIYAMA	0.466667	0.633333	-0.412901	Hap.1	Hap.3
8	SHINYAMADAHO 2	0.633333	0.8	-0.212313	Hap.1	Hap.1
9	SHIROINE (KEMOMI)	0.37931	0.517241	-0.570505	Hap.1	Hap.1
10	AKAMAI 2	0.481481	0.777778	-0.237633	NA	Hap.3
11	HIYADACHITOU	0.208333	0.333333	-0.866903	Hap.1	Hap.3
12	HIMENOMOCHI	0.555556	0.388889	-0.769511	Hap.3	Hap.1
13	RAIDEN	0.37931	0.586207	-0.474785	Hap.1	Hap.1
14	HINOMARU	0.517241	0.275862	-0.977592	Hap.2	Hap.2
15	MANGOKU	0.724138	0.689655	-0.34218	Hap.1	Hap.3
16	TAJIMA GORIKI	0.321429	0.5	-0.595518	Hap.1	Hap.1
17	WATARIBUNE 1681	0.62069	0.689655	-0.34218	Hap.1	Hap.1
18	KOKURYOMIYAKO	0.433333	0.3	-0.929689	Hap.1	Hap.1
19	YAMADABO 132	0.3	0.4	-0.750972	Hap.1	Hap.1
20	TASENSHO	0.206897	0.517241	-0.570505	Hap.1	Hap.1
21	FUNAKI OMACHI	0.666667	0.766667	-0.250443	Hap.1	Hap.1
22	IWAI	0.25	0.464286	-0.648885	Hap.1	Hap.1
23	TAKANE NISHIKI	0.321429	0.0714286	-1.54502	Hap.1	Hap.2
24	SHIN YAMADABO 1	0.7	0.7	-0.32954	Hap.1	Hap.1
25	WAKABA	0.6	0.333333	-0.866903	Hap.2	Hap.1
26	AKEBONO	0.448276	0.310345	-0.90981	Hap.1	Hap.1
27	YUMESANSUI	0.344828	0.241379	-1.05022	Hap.1	Hap.2
28	OUU 239	0.551724	0.551724	-0.521822	Hap.1	Hap.1
29	KYOTOASAHI_1	0.833333	0.666667	-0.370647	Hap.2	Hap.1
30	NADA NISHIKI	0.714286	0.285714	-0.957772	Hap.3	Hap.1
31	ZENISHI WASE	0.5	0.633333	-0.412901	Hap.1	Hap.3
32	GOHYAKUMANGOKU	0.206897	0.241379	-1.05022	Hap.1	Hap.2
33	Sakamai01*	0.206897	0.103448	-1.42202	Hap.1	Hap.2
34	KINCHAKU	0.833333	0.7	-0.32954	Hap.1	Hap.3
35	SHIROTAE NISHIKI	0.482759	0.37931	-0.785729	Hap.1	Hap.2
36	OMACHI_1	0.433333	0.6	-0.456398	Hap.1	Hap.1
37	SACHIKAZE	0.241379	0.137931	-1.3113	Hap.1	Hap.1
38	GINBOUZU 7572	0.9	0.666667	-0.370647	Hap.2	Hap.1
39	TONO 1	0.517241	0.37931	-0.785729	Hap.1	Hap.2
40	AKITA KOMACHI	0.37931	0.241379	-1.05022	Hap.1	Hap.2
41	TOYO NISHIKI	0.178571	0.357143	-0.824147	Hap.1	Hap.2
42	SHIN IGOU	0.5	0.2	-1.14537	Hap.1	Hap.2
43	Sakamai03*	0.357143	0.25	-1.03155	Hap.1	Hap.1
44	YAMABIKO	0.655172	0.37931	-0.785729	Hap.1	Hap.1
45	AKITSUHO	0.366667	0.233333	-1.06797	Hap.1	Hap.1
46	TOJI NO HANA	0.566667	0.266667	-0.996445	NA	Hap.1
47	CHUKYO ASAHI	0.4375	0.1875	-1.17622	Hap.2	Hap.1
48	WASE SHINRIKI	0.25	0.107143	-1.40927	Hap.1	Hap.1
49	SHIRAGIKU	0.333333	0.5	-0.595518	Hap.1	Hap.1
50	SYUHOU	0.466667	0.3	-0.929689	NA	Hap.1
51	ASOMINORI	0.206897	0.0344828	-1.73455	Hap.1	Hap.1
52	SASASHIGURE	0.827586	0.241379	-1.05022	Hap.2	Hap.2
53	REIHOU	0.586207	0.206897	-1.12881	Hap.2	Hap.1
54	HYOKEI SAKE 18	0.5	0.4	-0.750972	Hap.1	Hap.1
55	KINMON NISHIKI	0.423077	0.230769	-1.0737	Hap.1	Hap.2
56	KOSHIHIKARI	0.433333	0.4	-0.750972	Hap.1	Hap.2
57	SIRANUI	0.4	0.266667	-0.996445	NA	Hap.1
58	OSETO	0.566667	0.433333	-0.696995	Hap.1	Hap.1
59	NIHONMASARI	0.517241	0.344828	-0.846059	Hap.1	Hap.1
60	HOKURIKU 52	0.766667	0.233333	-1.06797	Hap.2	Hap.2
61	HANAFUBUKI	0.357143	0.214286	-1.11139	Hap.1	Hap.2
62	NORIN 41	0.259259	0.222222	-1.09305	Hap.1	Hap.1
63	KINKI 33	0.9	0.833333	-0.175047	NA	Hap.1
64	AIYAMA	0.37931	0.344828	-0.846059	Hap.1	Hap.1
65	HINOHIKARI	0.172414	0.172414	-1.215	Hap.1	Hap.2
66	HATTAN NISHIKI 1	0.535714	0.75	-0.26985	Hap.1	Hap.1
67	KIKUSUI	0.166667	0.266667	-0.996445	Hap.1	Hap.1
68	YAMADANISHIKI	0.142857	0.0714286	-1.54502	Hap.1	Hap.1
69	ROKKO NISHIKI	0.2	0.1	-1.43415	Hap.1	Hap.1
70	TOUKAI ASAHI	0.892857	0.642857	-0.400706	Hap.2	Hap.1
71	NAKATE SHINSENBON	0.413793	0.103448	-1.42202	Hap.2	Hap.1
72	SAKE PIKARI	0.37931	0.37931	-0.785729	NA	Hap.1
73	NADAHIKARI	0.896552	0.448276	-0.673542	Hap.1	Hap.1
74	TOSA NISHIKI	0.566667	0.166667	-1.23026	NA	Hap.1
75	NIPPONBARE	0.3	0.166667	-1.23026	Hap.1	Hap.1
76	WAKAMIZU	0.464286	0.392857	-0.762857	Hap.1	Hap.2
77	HATSUGOZEN	0.136364	0.227273	-1.08157	Hap.1	Hap.2
78	HATTAN NISHIKI 2	0.148148	0.148148	-1.28151	Hap.1	Hap.1
79	FUKUHIKARI	0.413793	0.275862	-0.977592	NA	Hap.2
80	TODOROKIWASE	0.2	0.24	-1.05324	Hap.1	Hap.2
81	HYOGO KITA NISHIKI	0.137931	0.172414	-1.215	Hap.1	Hap.1
82	SAIKAI 134	0.047619	0.142857	-1.29679	Hap.1	Hap.1
83	ZENSYO 26	0.375	0.291667	-0.945979	Hap.1	Hap.1
84	HATSU NISHIKI	0.444444	0.296296	-0.936898	Hap.1	Hap.1
85	SAGA NO HANA	0.214286	0.107143	-1.40927	Hap.1	Hap.1
86	HOMURA	0.633333	0.766667	-0.250443	Hap.1	Hap.3
87	TOUGOUJYUNITIRO	0.5	0.533333	-0.547571	Hap.1	Hap.3
88	BOUZU 6	0.52	0.36	-0.819123	Hap.1	Hap.2
89	MUBOUAIKOKU	0.758621	0.896552	-0.106561	Hap.1	Hap.3
90	SIN ISHIJIRO	0.7	0.6	-0.456398	Hap.1	Hap.3
91	HOMURA 8	0.633333	0.466667	-0.645258	Hap.2	Hap.1
92	BOUZU 1	0.708333	0.333333	-0.866903	Hap.2	Hap.3
93	YAMATORIKI	0.642857	0.714286	-0.312253	Hap.1	Hap.1
94	HOSOGARA BOUZU	0.62069	0.413793	-0.728347	Hap.2	Hap.1
95	MORITA WASE 7318	0.5	0.392857	-0.762857	Hap.1	Hap.2
96	KAMENOO 1	0.2	0.4	-0.750972	Hap.1	Hap.2
97	AIKOKU 5419	0.535714	0.464286	-0.648885	Hap.2	Hap.1
98	AIKOKUg	0.428571	0.357143	-0.824147	Hap.1	Hap.1
99	AIKOKU MOCHI	0.366667	0.633333	-0.412901	Hap.1	Hap.1
100	AKAGE 2	0.4	0.48	-0.625135	Hap.1	Hap.3
101	AKAGE 3	0.827586	0.827586	-0.181413	Hap.1	Hap.3
102	AKAGE 4	0.5	0.464286	-0.648885	Hap.1	Hap.3
103	AKAGE 5	0.833333	0.833333	-0.175047	Hap.1	Hap.3
104	IGOSHIWASE	0.5	0.642857	-0.400706	Hap.1	Hap.3
105	USHIWAKA	0.4	0.55	-0.524215	Hap.1	Hap.1
106	OOBA	0.37037	0.333333	-0.866903	Hap.1	Hap.2
107	OOBAMOTI	0.178571	0.178571	-1.19895	Hap.1	Hap.2
108	KINUGASAWASE	0.433333	0.333333	-0.866903	Hap.1	Hap.3
109	KINTYAKU 7287	1	0.933333	-0.0679336	Hap.1	Hap.3
110	GINBOUZUMIDASHI	0.833333	0.7	-0.32954	NA	Hap.1
111	KUROGEMOTI	0.217391	0.391304	-0.765456	Hap.1	Hap.3
112	SIRATAMA	0.178571	0.464286	-0.648885	Hap.1	Hap.1
113	SEKIYAMA 5543	0.551724	0.448276	-0.673542	Hap.1	Hap.3
114	SEKIYAMA 5544	0.517241	0.413793	-0.728347	Hap.1	Hap.3
115	TANAKANISHIKI	0.269231	0.192308	-1.16423	Hap.1	Hap.1
116	TAROBEEMOTI	0.566667	0.566667	-0.501246	Hap.1	Hap.1
117	TOKYO MUBO AIKOKU	0.6	0.4	-0.750972	Hap.2	Hap.1
118	TOUGO 6038	0.866667	0.833333	-0.175047	Hap.1	Hap.3
119	TOSHIMAMOTI	0.533333	0.566667	-0.501246	NA	Hap.3
120	HAJIKUROHO	0.733333	0.966667	-0.0336444	Hap.1	Hap.3
121	HIKOSHIRO 1	0.7	0.566667	-0.501246	Hap.2	Hap.1
122	FUKUYAMA	0.655172	0.758621	-0.259783	Hap.1	Hap.1
123	HEIROKUMOCHI	0.318182	0.454545	-0.663829	NA	Hap.3
124	MAESAWA	0.5	0.428571	-0.704563	Hap.1	Hap.3
125	MANSAKU 9	0.444444	0.37037	-0.80107	NA	Hap.1
126	MIHO 111	0.222222	0.407407	-0.738769	Hap.1	Hap.1
127	BIHOSEN	0.366667	0.433333	-0.696995	Hap.1	Hap.1
128	RIKUU 20	0.666667	0.833333	-0.175047	Hap.2	Hap.1
129	RIKUUAIKOKU 20	0.448276	0.448276	-0.673542	Hap.2	Hap.1
130	WASE GINBOUZU	0.233333	0.433333	-0.696995	Hap.1	Hap.1
131	ISENISHIKI	0.6	0.6	-0.456398	Hap.1	Hap.1
132	OSETO 10273	0.533333	0.5	-0.595518	Hap.1	Hap.1
133	SHIN YAMADABO 1	0.666667	0.7	-0.32954	Hap.1	Hap.1
134	IWATEKKO	0.166667	0.166667	-1.23026	Hap.1	Hap.2
135	OIDEMAI	0.0434783	0.0434783	-1.68081	NA	Hap.2
136	OBOROZUKI	0.047619	0.047619	-1.65814	Hap.1	Hap.2
137	KITAAKE	0.227273	0.318182	-0.894992	Hap.1	Hap.1
138	KITAKURIN	0.185185	0.148148	-1.28151	Hap.1	Hap.2
139	KIRARA 397	0.0588235	0.176471	-1.20439	Hap.1	Hap.2
140	KUMASAN NO TIKARA	0.275862	0.172414	-1.215	Hap.1	Hap.2
141	GENKITSUKUSHI	0.133333	0.1	-1.43415	Hap.1	Hap.2
142	KOSHIIBUKI	0.433333	0.333333	-0.866903	Hap.1	Hap.2
143	AYA	0.05	0.1	-1.43415	Hap.1	Hap.1
144	SAI NO KAGAYAKI	0.133333	0.0333333	-1.74195	Hap.1	Hap.2
145	SHIOKARI	0	0.08	-1.50953	Hap.1	Hap.2
146	TSUGARUROMAN	0.133333	0.2	-1.14537	Hap.1	Hap.2
147	TUYAHIME	0.266667	0.3	-0.929689	Hap.1	Hap.2
148	TENKOMORI	0.103448	0.241379	-1.05022	Hap.1	Hap.2
149	TENTAKAKU	0.333333	0.3	-0.929689	Hap.1	Hap.2
150	TENNOTSUBU	0.0666667	0.133333	-1.32511	Hap.1	Hap.2
151	NASUHIKARI	0.133333	0.1	-1.43415	Hap.1	Hap.2
152	NIKOMARU	0.166667	0.233333	-1.06797	Hap.1	Hap.2
153	HATSUSHIMO	0.266667	0.233333	-1.06797	Hap.1	Hap.1
154	HUSAOTOME	0.296296	0.259259	-1.01189	Hap.1	Hap.2
155	HUSAKOGANE	0.366667	0.166667	-1.23026	Hap.1	Hap.2
156	HUKKURINKO	0.230769	0.269231	-0.991153	Hap.1	Hap.2
157	AKINOUTA	0.466667	0.333333	-0.866903	Hap.1	Hap.2
158	ASAHINOYUME	0.241379	0.206897	-1.12881	Hap.1	Hap.1
159	IKUHIKARI	0.206897	0.137931	-1.3113	Hap.1	Hap.2
160	ISHIKARI	0.190476	0.047619	-1.65814	Hap.1	Hap.2
161	MORINOKUMASAN	0.2	0.166667	-1.23026	Hap.1	Hap.2
162	YUKISAYAKA	0.344828	0.241379	-1.05022	Hap.1	Hap.2
163	YUMEMATURI	0.333333	0.3	-0.929689	Hap.1	Hap.1
164	YUMEMIZUHO	0.206897	0.103448	-1.42202	Hap.1	Hap.2
*Local origin
