# Supplementary material for: Genome-wide association study identifies a gene responsible for temperature-dependent rice germination
Source: Nat Commun. 2022 Sep 29;13:5665. doi: 10.1038/s41467-022-33318-5 (PMC9523024; doi:10.1038/s41467-022-33318-5)
Supplement: Supplementary file 5 — Supplementary Data 2 [file 41467_2022_33318_MOESM5_ESM.xlsx]

## Sheet: Supplementary Data 2
Supplementary Data 2. BLUP estimation of allelic effects for G × E GWAS shown in Fig. 1a.
chrom	pos	Effect at 30 °C	Effect at 15 °C	Standard deviation of effect at 30 °C	Standard deviation of effect at 15 °C
1	1151	0.0737054	0.0440594	0.148207	0.148268
1	6918	-0.0638746	0.0766916	0.100154	0.100154
1	17263	0.00745128	0.0826163	0.102309	0.102309
1	29767	-0.070628	-0.188223	0.201532	0.201532
1	31071	0.191501	0.276827	0.167298	0.167298
1	31478	0.177092	0.235403	0.163413	0.163413
1	31843	0.12546	0.185823	0.175601	0.175601
1	33667	-0.0557451	0.115023	0.102568	0.102568
1	34057	-0.0372231	0.0796069	0.107116	0.107116
1	35239	-0.0586307	0.152692	0.106195	0.106195
1	38389	0.00126971	0.10859	0.0979772	0.0979772
1	41890	0.046304	0.174031	0.106684	0.106684
1	46471	-0.0235853	0.0915419	0.0954312	0.0954312
1	50592	0.0342922	0.113812	0.108885	0.108885
1	55398	-0.0696612	0.0642353	0.0958274	0.0958274
1	67141	0.0439791	0.12519	0.166827	0.167493
1	84683	-0.0144013	0.0980477	0.102724	0.102724
1	95019	-0.0956029	-0.0066247	0.109314	0.109314
1	97088	0.094834	0.153586	0.178463	0.178463
1	105111	0.247383	0.137593	0.240819	0.240819
1	109794	0.0653724	0.243487	0.180998	0.180025
1	118797	-0.0278632	-0.1345	0.162374	0.162378
1	120098	-0.0648228	0.0890866	0.283783	0.283783
1	123009	-0.0219587	0.0978494	0.099838	0.099838
1	124229	0.240904	0.272743	0.171491	0.171441
1	126496	0.113152	0.19614	0.152204	0.152204
1	126842	-0.180051	-0.193397	0.177398	0.177398
1	126942	-0.182513	-0.0518783	0.115387	0.115387
1	126943	-0.187615	-0.0708377	0.115958	0.115958
1	127606	0.13499	0.0863795	0.220319	0.220319
1	129602	0.221546	0.273776	0.171505	0.171505
1	133537	-0.110364	0.0252429	0.106259	0.106259
1	135535	0.24855	0.316417	0.164499	0.164499
1	135793	0.366701	0.342727	0.170706	0.170706
1	137002	0.19439	0.317969	0.189794	0.189794
1	150920	-0.0501689	-0.00455363	0.103229	0.103229
1	161393	-0.0111843	0.0454912	0.102938	0.102938
1	161907	0.0415663	0.1033	0.104011	0.104011
1	162062	0.14108	0.247791	0.165504	0.165504
1	163529	0.115253	0.150205	0.146346	0.146346
1	165099	-0.0246377	0.0362412	0.109566	0.109566
1	169101	0.0742071	0.153652	0.1684	0.1684
1	170814	0.070476	0.0842289	0.106392	0.106392
1	171576	0.0461422	0.152776	0.0997106	0.0997472
1	173923	0.0911919	0.231703	0.161084	0.161084
1	174826	-0.0393303	0.107116	0.11689	0.11689
1	175973	-0.0317541	0.0754443	0.119603	0.119603
1	178107	0.098074	0.101288	0.192828	0.192828
1	178109	0.0236744	0.145248	0.107681	0.107681
1	181426	0.0407252	0.101213	0.118822	0.118822
1	183480	-0.00196406	0.135785	0.156688	0.156688
1	183691	0.0870987	0.164344	0.107617	0.107617
1	185533	0.25802	0.223185	0.156019	0.156019
1	185670	-0.254735	-0.108838	0.219803	0.219659
1	195136	-0.0160179	0.0813384	0.103332	0.103332
1	214775	0.00538347	0.103423	0.0941069	0.0941069
1	222348	0.097756	0.140294	0.166448	0.166448
1	223042	-0.0237966	0.130214	0.10388	0.103888
1	223538	0.145317	0.0138039	0.208459	0.208459
1	225668	0.0548512	0.176146	0.178554	0.178554
1	234054	-0.112848	-0.115132	0.134605	0.134605
1	234741	0.0352071	0.071005	0.163764	0.163764
1	236925	-0.102508	-0.00686923	0.113961	0.113961
1	239778	0.00304969	0.141429	0.105553	0.105553
1	241442	0.00655156	0.0437946	0.0991918	0.0991918
1	245546	-0.115334	0.0175731	0.0975155	0.0975155
1	246945	-0.0220764	0.11854	0.110868	0.110868
1	247862	-0.0278156	0.0802163	0.0938075	0.0938075
1	248115	0.563212	0.0726448	0.169861	0.170073
1	248138	0.735938	0.064504	0.152319	0.152427
1	259659	-0.141295	-0.0551198	0.209894	0.209914
1	261059	-0.0159907	0.0827121	0.110085	0.110085
1	265699	0.0231496	0.0935443	0.150107	0.150107
1	270481	0.177863	0.296101	0.169384	0.169384
1	273988	-0.0679462	-0.0478248	0.114168	0.114168
1	275958	0.153476	0.303885	0.176555	0.177049
1	283906	-0.103833	-0.0102731	0.115329	0.115329
1	283938	-0.152651	-0.0363342	0.121194	0.121194
1	285333	-0.0791826	0.106865	0.136639	0.136409
1	288842	-0.183104	-0.048972	0.119456	0.119534
1	296781	0.0289025	0.104152	0.10157	0.10157
1	298590	-0.122806	0.000150073	0.114978	0.114978
1	304168	-0.0765548	-0.00819568	0.102913	0.102913
1	320710	-0.0330771	0.0157379	0.149186	0.149186
1	334436	-0.0783584	-0.000596438	0.160169	0.160169
1	335603	-0.0990812	0.0159194	0.116378	0.116378
1	342707	-0.0871696	-0.0658683	0.149202	0.149202
1	361010	-0.000750101	0.0914411	0.123333	0.123333
1	371149	-0.0307611	0.00777892	0.127821	0.127821
1	383428	-0.0854633	-0.0702056	0.129561	0.129561
1	390604	-0.0422587	0.0298471	0.120194	0.120233
1	397655	-0.0567791	0.0460163	0.126142	0.126142
1	413343	-0.0366943	0.0918583	0.151301	0.151301
1	421857	0.0235076	0.135687	0.0978984	0.0978984
1	422153	-0.0985973	-0.0242024	0.122507	0.122507
1	431976	0.0858649	0.181565	0.120819	0.120869
1	443105	-0.102135	0.00976588	0.0934163	0.0934163
1	444350	-0.0114347	0.0789256	0.0980588	0.0981124
1	454405	0.175224	0.221186	0.15223	0.15223
1	455044	-0.125518	-0.00281596	0.0950843	0.0950843
1	466150	-0.164396	0.0418334	0.122584	0.122761
1	467381	-0.281882	-0.263283	0.169632	0.169524
1	467573	0.175379	0.0482777	0.176015	0.175543
1	468944	0.26001	0.207122	0.198584	0.198584
1	469432	-0.158609	0.0414438	0.117291	0.11738
1	470769	0.0527367	0.135583	0.157908	0.157909
1	479055	-0.11282	0.0689243	0.0932496	0.0931406
1	484177	0.0848422	0.0903867	0.16283	0.16283
1	489186	0.0567417	0.0559195	0.154202	0.154202
1	497735	-0.105916	0.022392	0.0925404	0.0925404
1	500861	0.0243006	-0.103439	0.262376	0.262376
1	508228	-0.0919543	-0.0888974	0.198938	0.198938
1	530970	-0.204919	0.00557214	0.104268	0.104321
1	531773	-0.136428	0.0239809	0.107611	0.107611
1	533078	-0.0902466	-0.0158097	0.0993585	0.0993585
1	534357	-0.10766	0.0257798	0.0916428	0.0916428
1	546788	0.0346339	0.0919274	0.148445	0.148445
1	547073	-0.0721184	0.0767518	0.139716	0.139716
1	547128	-0.205135	-0.00364499	0.131211	0.131211
1	551300	-0.0684787	0.0577121	0.0872025	0.0872025
1	551974	-0.0957764	0.03383	0.0923676	0.0923723
1	558374	-0.0811541	0.07909	0.0942332	0.0942332
1	561420	-0.0851867	0.084499	0.0997583	0.0997583
1	561504	0.120229	0.0996951	0.150933	0.150933
1	570816	-0.0916755	0.0627528	0.0902761	0.0902761
1	571465	-0.11318	-0.0175761	0.0903118	0.0903118
1	581140	-0.128575	0.0569074	0.100011	0.100011
1	581330	-0.0954827	0.0315237	0.0883163	0.0883163
1	594195	-0.0432009	0.120805	0.0921259	0.0921259
1	600441	-0.138916	0.0500569	0.0958854	0.0958854
1	617229	-0.16573	-0.00699535	0.155081	0.155081
1	618781	0.0671509	0.0911352	0.131473	0.131473
1	626128	0.0969621	0.191875	0.128662	0.128662
1	662320	0.273702	0.531358	0.160372	0.160372
1	670917	0.183583	0.270425	0.130131	0.130131
1	675191	0.135066	0.197664	0.115239	0.115239
1	675504	0.13938	0.208882	0.118527	0.118527
1	678451	0.297721	0.135715	0.155836	0.155836
1	691609	0.412422	0.433756	0.141997	0.14211
1	694555	0.450518	0.63017	0.161026	0.161026
1	694597	0.308518	0.356556	0.155194	0.155194
1	694746	0.0685418	0.150178	0.126582	0.126582
1	695090	0.12946	0.101658	0.131437	0.131437
1	695189	0.049846	0.119151	0.127823	0.127823
1	695213	0.0296281	0.0949147	0.131618	0.131618
1	695646	0.150737	0.198884	0.129069	0.129069
1	695816	0.133054	0.191054	0.127094	0.127094
1	700155	0.451014	0.516983	0.151687	0.151687
1	700210	0.229208	0.30995	0.137779	0.137779
1	715491	0.164847	0.217489	0.125404	0.125404
1	715530	0.238808	0.288404	0.126812	0.126812
1	715563	0.237738	0.29967	0.123943	0.123943
1	715607	0.235355	0.314557	0.117266	0.117266
1	715616	0.244145	0.334746	0.115468	0.115468
1	715782	0.257347	0.304417	0.117285	0.117285
1	715815	0.300897	0.337628	0.117673	0.117673
1	715893	0.174769	0.235525	0.120572	0.120572
1	715908	0.162027	0.229654	0.121743	0.121743
1	715981	0.173634	0.172862	0.118158	0.118158
1	716498	0.178536	0.244614	0.133204	0.133204
1	716518	0.185724	0.229637	0.131694	0.131694
1	716520	0.185724	0.229637	0.131694	0.131694
1	716547	0.174317	0.167412	0.123516	0.123516
1	716554	0.165405	0.177676	0.131484	0.131484
1	716556	0.140585	0.176037	0.133638	0.133638
1	716653	0.164813	0.208455	0.123598	0.123598
1	716703	0.0847887	0.147736	0.127263	0.127263
1	716719	0.0954575	0.159347	0.123726	0.123726
1	717047	0.131443	0.159237	0.11966	0.11966
1	717250	0.160967	0.174336	0.118222	0.118222
1	717834	0.0644467	0.0989234	0.124793	0.124793
1	717857	0.136019	0.160997	0.126433	0.126433
1	717887	0.175094	0.155464	0.126741	0.126195
1	717937	0.158384	0.134856	0.118309	0.118309
1	718215	0.163463	0.182063	0.11898	0.11898
1	718403	0.0964528	0.112727	0.125662	0.125662
1	718458	0.11317	0.143387	0.12124	0.12124
1	719378	0.137768	0.203183	0.13211	0.132139
1	719967	0.123834	0.1457	0.120689	0.120689
1	720328	0.139535	0.161933	0.123197	0.123197
1	720399	0.117125	0.175089	0.125087	0.125087
1	720425	0.247843	0.285908	0.122709	0.122709
1	720555	0.125127	0.173567	0.127249	0.127249
1	721561	0.17599	0.1876	0.12148	0.12148
1	722009	0.102738	0.215217	0.130823	0.130823
1	722458	0.173419	0.2289	0.113558	0.113558
1	722516	0.180816	0.269826	0.122112	0.122112
1	722588	0.134694	0.175927	0.12637	0.12637
1	722981	0.175266	0.198243	0.119678	0.119678
1	723307	0.0920295	0.122214	0.124924	0.124924
1	723389	0.121701	0.157838	0.121532	0.121532
1	724012	0.167077	0.243874	0.11879	0.11879
1	724512	0.202419	0.229587	0.129915	0.129915
1	724562	0.147337	0.124207	0.123489	0.123489
1	725359	0.220574	0.295086	0.164253	0.164253
1	725632	0.090446	0.11628	0.123222	0.123222
1	725652	0.117726	0.133295	0.125078	0.125078
1	725895	0.165406	0.15325	0.124617	0.124617
1	725957	0.0973316	0.140091	0.123405	0.123405
1	725995	0.237508	0.297213	0.120943	0.120943
1	726010	0.244732	0.306619	0.119062	0.119062
1	726385	0.0230023	0.266902	0.156328	0.156328
1	726397	0.588729	0.872208	0.209738	0.2075
1	726457	0.0535144	0.207639	0.18427	0.18427
1	728101	0.0565785	0.157303	0.122331	0.122331
1	728108	0.0293404	0.156927	0.119157	0.119157
1	728414	0.20193	0.24726	0.135058	0.135058
1	728536	0.193379	0.199371	0.122696	0.122696
1	728537	0.179369	0.225967	0.125287	0.125287
1	728553	0.0687294	0.139262	0.127184	0.127184
1	728675	0.259975	0.275317	0.131477	0.131477
1	728682	0.19763	0.249081	0.128566	0.128566
1	728809	0.107838	0.243745	0.0966918	0.0968014
1	728942	0.230064	0.301468	0.129763	0.129763
1	729096	0.322885	0.445714	0.114356	0.114529
1	729564	0.187773	0.23798	0.121146	0.121146
1	729613	0.0961933	0.121531	0.12273	0.12273
1	729666	0.116733	0.134207	0.12483	0.12483
1	729708	0.102547	0.117995	0.123818	0.123818
1	729723	0.103841	0.136396	0.123407	0.123407
1	729744	0.154943	0.206964	0.117145	0.117145
1	729759	0.147464	0.184067	0.124126	0.124126
1	729799	0.129389	0.157068	0.124535	0.124535
1	729812	0.139243	0.181873	0.122004	0.122004
1	729840	0.128821	0.17627	0.122115	0.122115
1	729843	0.11248	0.153943	0.122936	0.122936
1	729858	0.114402	0.149618	0.123029	0.123029
1	729890	0.138955	0.171545	0.121476	0.121476
1	729907	0.150016	0.177628	0.129628	0.129628
1	729927	0.141909	0.173823	0.129078	0.129078
1	730037	0.110614	0.159186	0.126698	0.126698
1	730070	0.144758	0.167421	0.125329	0.125329
1	730123	0.134942	0.166521	0.123566	0.123566
1	730224	0.15834	0.163894	0.115138	0.115138
1	730241	0.179656	0.180251	0.115298	0.115298
1	730249	0.213339	0.208068	0.117826	0.117826
1	730266	0.183868	0.179606	0.119933	0.119933
1	730285	0.13192	0.148308	0.119167	0.119167
1	730290	0.157685	0.177067	0.119078	0.119078
1	730299	0.160328	0.164388	0.118252	0.118252
1	730335	0.12741	0.115242	0.127061	0.127061
1	730386	0.128508	0.134917	0.125297	0.125297
1	730410	0.115314	0.151045	0.123487	0.123487
1	730425	0.208295	0.210871	0.122138	0.122138
1	730464	0.196679	0.240263	0.113879	0.113879
1	730488	0.249281	0.278681	0.120144	0.120144
1	730494	0.22342	0.258457	0.119231	0.119231
1	730509	0.202703	0.232509	0.123441	0.123441
1	730611	0.144365	0.133527	0.122273	0.122273
1	730677	0.18454	0.192946	0.11807	0.11807
1	730678	0.18454	0.192946	0.11807	0.11807
1	730680	0.180238	0.187543	0.119549	0.119549
1	730683	0.186421	0.204226	0.119506	0.119506
1	730716	0.180238	0.201792	0.117356	0.117356
1	730729	0.150143	0.159911	0.120871	0.120871
1	730768	0.175676	0.187877	0.120315	0.120315
1	730836	0.138916	0.157176	0.119939	0.119939
1	730961	0.178979	0.197727	0.120307	0.120307
1	730963	0.17198	0.202366	0.122518	0.122518
1	730967	0.185431	0.197528	0.124132	0.124132
1	730986	0.147126	0.189547	0.120966	0.120966
1	731014	0.174766	0.220808	0.11912	0.11912
1	731039	0.180607	0.162134	0.1264	0.1264
1	731050	0.0913994	0.139442	0.126263	0.126263
1	731093	0.184999	0.266798	0.12362	0.12362
1	731154	-0.0245191	0.0870554	0.175683	0.175683
1	731688	0.24963	0.380784	0.189807	0.189807
1	731695	0.245471	0.340635	0.1902	0.1902
1	731715	0.181042	0.241521	0.134712	0.134712
1	731719	0.190419	0.254233	0.134397	0.134397
1	731720	0.190419	0.254233	0.134397	0.134397
1	731723	0.190419	0.254233	0.134397	0.134397
1	731726	0.190419	0.254233	0.134397	0.134397
1	731727	0.190419	0.254233	0.134397	0.134397
1	731739	0.19832	0.260594	0.128076	0.128076
1	731767	0.189763	0.242785	0.130236	0.130236
1	731781	0.202061	0.295482	0.126339	0.126339
1	731782	0.202061	0.295482	0.126339	0.126339
1	731783	0.202061	0.295482	0.126339	0.126339
1	731788	0.202061	0.295482	0.126339	0.126339
1	731794	0.228993	0.302309	0.125919	0.125919
1	731796	0.202061	0.295482	0.126339	0.126339
1	731802	0.29713	0.344155	0.127007	0.127007
1	731822	0.250028	0.323026	0.117699	0.117699
1	731868	0.160423	0.185469	0.127786	0.127786
1	731883	0.210973	0.220411	0.129032	0.129032
1	731884	0.210973	0.220411	0.129032	0.129032
1	731889	0.188211	0.185112	0.126977	0.126977
1	731927	0.135894	0.143723	0.127002	0.127002
1	731931	0.13456	0.147088	0.126327	0.126327
1	731937	0.132924	0.14611	0.12488	0.12488
1	731943	0.162405	0.163983	0.123474	0.123474
1	731956	0.15044	0.152959	0.125767	0.125767
1	731958	0.144001	0.144382	0.126093	0.126093
1	731959	0.144001	0.144382	0.126093	0.126093
1	731976	0.164524	0.154261	0.123376	0.123376
1	731979	0.169378	0.155185	0.121754	0.121754
1	731994	0.196809	0.168328	0.122761	0.122761
1	732024	0.121318	0.168539	0.124704	0.124704
1	732030	0.121318	0.168539	0.124704	0.124704
1	732078	-0.026129	0.0551396	0.128809	0.128809
1	732087	-0.0669691	0.0115789	0.130676	0.130676
1	732090	-0.0669691	0.0115789	0.130676	0.130676
1	732113	-0.0409909	0.150856	0.140389	0.140389
1	732117	-0.093995	0.102848	0.137398	0.137398
1	732144	-0.0450964	0.159396	0.149802	0.149802
1	732150	-0.0131702	0.210774	0.158361	0.158361
1	732153	-0.0131702	0.210774	0.158361	0.158361
1	732156	-0.0131702	0.210774	0.158361	0.158361
1	732158	-0.0144774	0.219461	0.159486	0.159486
1	732168	-0.0265424	0.163176	0.157028	0.157028
1	732183	0.0531151	0.297731	0.155105	0.155105
1	732198	-0.046775	0.18777	0.155594	0.155594
1	732204	-0.046775	0.18777	0.155594	0.155594
1	732209	-0.101869	0.168524	0.138733	0.138733
1	732234	0.073504	0.335994	0.164785	0.164785
1	732255	0.13801	0.401193	0.16753	0.16753
1	732267	0.196754	0.447591	0.177329	0.177329
1	732273	0.211526	0.44866	0.172234	0.172234
1	732288	0.198155	0.438481	0.171417	0.171417
1	732297	0.154443	0.433431	0.178215	0.178215
1	732306	0.142698	0.420744	0.178357	0.178357
1	732313	0.157173	0.432208	0.190964	0.190964
1	732316	0.116217	0.403535	0.186502	0.186502
1	732323	0.154566	0.429166	0.190534	0.190534
1	732326	0.154566	0.429166	0.190534	0.190534
1	732342	0.375405	0.61753	0.203828	0.203828
1	732345	0.135776	0.382237	0.185624	0.185624
1	732354	0.0205776	0.24811	0.180881	0.180881
1	732381	0.189265	0.21059	0.122542	0.122542
1	732396	0.189265	0.21059	0.122542	0.122542
1	732415	0.247032	0.270657	0.117483	0.117483
1	732418	0.247032	0.270657	0.117483	0.117483
1	732426	0.247032	0.270657	0.117483	0.117483
1	732456	0.177064	0.231841	0.120293	0.120293
1	732459	0.177064	0.231841	0.120293	0.120293
1	732470	0.181454	0.232299	0.120064	0.120064
1	732492	0.14002	0.222243	0.119784	0.119784
1	732526	0.138614	0.197681	0.123348	0.123348
1	732531	0.141531	0.195221	0.122228	0.122228
1	732540	0.138201	0.192977	0.122043	0.122043
1	732541	0.138201	0.192977	0.122043	0.122043
1	732549	0.138201	0.192977	0.122043	0.122043
1	732550	0.138201	0.192977	0.122043	0.122043
1	732554	0.172959	0.228412	0.11595	0.11595
1	733122	0.385335	0.340543	0.154956	0.154956
1	733125	0.35845	0.313039	0.151689	0.151689
1	733127	0.461724	0.283398	0.133089	0.133089
1	733129	0.464199	0.283272	0.134033	0.134033
1	733136	0.347851	0.287379	0.156402	0.156402
1	733137	0.512405	0.321024	0.135251	0.135251
1	733140	0.509527	0.322515	0.133909	0.133909
1	733143	0.385035	0.328095	0.15815	0.15815
1	733147	0.367498	0.311552	0.161038	0.161038
1	733148	0.487237	0.320524	0.135096	0.135096
1	733151	0.364894	0.31554	0.159202	0.159202
1	733153	0.367498	0.311552	0.161038	0.161038
1	733158	0.384618	0.338759	0.158041	0.158041
1	733166	0.389717	0.328252	0.159392	0.159392
1	733170	0.399103	0.335102	0.157291	0.157291
1	733214	0.323142	0.37034	0.12656	0.12656
1	733219	0.331703	0.389524	0.131498	0.131498
1	733220	0.331703	0.389524	0.131498	0.131498
1	733222	0.331703	0.389524	0.131498	0.131498
1	733223	0.287508	0.32145	0.121332	0.121332
1	733228	0.30414	0.374912	0.125825	0.125825
1	733229	0.249314	0.256921	0.113949	0.113949
1	733233	0.243143	0.241481	0.113455	0.113455
1	733244	0.335887	0.345763	0.137829	0.137829
1	733270	0.298051	0.372143	0.131624	0.131624
1	733273	0.302224	0.369246	0.132108	0.132108
1	733284	0.272454	0.413415	0.126552	0.126552
1	733287	0.272454	0.413415	0.126552	0.126552
1	733294	0.337908	0.475884	0.135201	0.135201
1	733297	0.289875	0.444975	0.132771	0.132771
1	733308	0.181224	0.308358	0.124926	0.124926
1	733317	0.137894	0.26213	0.12446	0.12446
1	733337	0.00236076	0.0631383	0.11782	0.11782
1	733340	0.115347	0.261913	0.123949	0.123949
1	733343	-0.0260092	0.0535899	0.115731	0.115731
1	733358	0.124814	0.267523	0.1277	0.1277
1	733365	0.114442	0.25773	0.128705	0.128705
1	733375	0.120644	0.262822	0.128042	0.128042
1	733376	0.120644	0.262822	0.128042	0.128042
1	733384	0.153116	0.220536	0.1305	0.1305
1	733392	0.115747	0.0666175	0.121172	0.121172
1	733403	0.190159	0.129812	0.124239	0.124239
1	733407	0.224211	0.231754	0.142637	0.142637
1	733412	0.219851	0.228547	0.142595	0.142595
1	733416	0.262372	0.263742	0.144417	0.144417
1	733417	0.264423	0.24975	0.147719	0.147719
1	733442	0.162559	0.180017	0.132335	0.132335
1	733443	0.188717	0.218066	0.131262	0.131262
1	733451	0.220506	0.225321	0.134133	0.134133
1	733453	0.220506	0.225321	0.134133	0.134133
1	733456	0.220506	0.225321	0.134133	0.134133
1	733461	0.197817	0.189206	0.135437	0.135437
1	733463	0.197817	0.189206	0.135437	0.135437
1	733476	0.19213	0.227086	0.129655	0.129655
1	733483	0.186441	0.209229	0.125494	0.125494
1	733500	0.123502	0.186795	0.11874	0.118548
1	733510	0.100416	0.197328	0.116361	0.116361
1	733514	0.100416	0.197328	0.116361	0.116361
1	733516	0.100416	0.197328	0.116361	0.116361
1	733518	0.0920903	0.161704	0.117951	0.117951
1	733541	0.148578	0.1765	0.12328	0.12328
1	733586	0.174769	0.163774	0.133013	0.133013
1	733595	0.157569	0.145747	0.134331	0.134331
1	733597	0.157569	0.145747	0.134331	0.134331
1	733599	0.157569	0.145747	0.134331	0.134331
1	733601	0.182185	0.188712	0.134757	0.134757
1	733611	0.152264	0.179089	0.136204	0.136204
1	733612	0.152264	0.179089	0.136204	0.136204
1	733616	0.0290191	-0.00416911	0.115307	0.115307
1	733617	0.143233	0.166211	0.136481	0.136481
1	733622	0.180831	0.195949	0.13798	0.13798
1	733628	0.14778	0.171904	0.13646	0.13646
1	733629	0.157947	0.182618	0.135531	0.135531
1	733635	0.0776819	0.125606	0.142606	0.142606
1	733636	0.0781345	0.119405	0.143203	0.143203
1	733651	0.0208201	0.067285	0.152483	0.152483
1	733652	0.0208201	0.067285	0.152483	0.152483
1	733653	0.0208201	0.067285	0.152483	0.152483
1	733657	0.0283449	0.0685813	0.152618	0.152618
1	733669	0.153888	0.175079	0.126456	0.126456
1	733673	0.130507	0.153912	0.123381	0.123381
1	733674	0.126262	0.152097	0.123647	0.123647
1	733698	0.146051	0.177105	0.129556	0.129556
1	733719	0.155629	0.260237	0.122465	0.122465
1	733733	0.233939	0.319833	0.128657	0.128657
1	733737	0.211241	0.313355	0.135695	0.135695
1	733738	0.211241	0.313355	0.135695	0.135695
1	733742	0.215771	0.327543	0.139155	0.139155
1	733743	0.215771	0.327543	0.139155	0.139155
1	733751	0.215771	0.327543	0.139155	0.139155
1	733763	0.0593118	0.194143	0.169884	0.169884
1	733764	0.0593118	0.194143	0.169884	0.169884
1	733771	-0.0228754	0.145323	0.168863	0.168863
1	733772	-0.0222976	0.151045	0.169948	0.169948
1	733774	0.0355289	0.182394	0.180088	0.180088
1	733776	0.0355289	0.182394	0.180088	0.180088
1	733779	0.0410396	0.183337	0.179927	0.179927
1	733783	-0.0616845	0.0522253	0.179813	0.179813
1	734701	0.265646	0.398345	0.180907	0.180907
1	734704	0.24797	0.414236	0.169759	0.169759
1	734707	-0.0370806	0.145736	0.145323	0.145323
1	734709	-0.0370806	0.145736	0.145323	0.145323
1	734713	0.24797	0.414236	0.169759	0.169759
1	734723	0.24797	0.414236	0.169759	0.169759
1	734724	-0.012185	0.133627	0.145906	0.145906
1	734733	0.221826	0.37614	0.172412	0.172412
1	734739	0.265162	0.419526	0.173611	0.173611
1	734743	0.221826	0.37614	0.172412	0.172412
1	734746	-0.0331635	0.0533864	0.141408	0.141408
1	734749	0.0138168	0.0714035	0.146355	0.146355
1	734768	0.214942	0.371289	0.128318	0.128318
1	734781	0.0919465	0.125524	0.126563	0.126563
1	734789	0.0958598	0.127939	0.126058	0.126058
1	734804	0.047975	0.0370459	0.120021	0.120021
1	734808	0.0819403	0.103968	0.127293	0.127293
1	734810	0.0324839	0.0229914	0.118157	0.118157
1	734822	0.133859	0.129518	0.128434	0.128434
1	734825	0.130973	0.128486	0.127617	0.127617
1	734849	0.0706735	0.0896196	0.130288	0.130288
1	734856	0.0706735	0.0896196	0.130288	0.130288
1	734858	0.0706735	0.0896196	0.130288	0.130288
1	734859	0.0706735	0.0896196	0.130288	0.130288
1	734864	0.0706735	0.0896196	0.130288	0.130288
1	734868	0.0715383	0.104172	0.13047	0.13047
1	734870	0.0587355	0.0988921	0.132337	0.132337
1	734877	0.0587355	0.0988921	0.132337	0.132337
1	734888	0.103905	0.165457	0.131678	0.131678
1	734891	0.103905	0.165457	0.131678	0.131678
1	734908	0.127952	0.214722	0.129957	0.129957
1	734917	0.100668	0.185301	0.127969	0.127969
1	734918	0.100668	0.185301	0.127969	0.127969
1	734922	0.10037	0.186384	0.128057	0.128057
1	734926	0.120961	0.186063	0.130016	0.130016
1	734931	0.15588	0.213761	0.133297	0.133297
1	734934	0.180466	0.209895	0.138823	0.138823
1	734939	0.125413	0.195863	0.146941	0.146941
1	734940	0.0428704	0.0677094	0.126569	0.126569
1	734953	0.167402	0.232923	0.138972	0.138972
1	734956	0.162059	0.228183	0.139197	0.139197
1	735051	0.178907	0.230164	0.131687	0.131687
1	735068	0.274736	0.420989	0.137787	0.137787
1	735069	0.304131	0.453122	0.13574	0.13574
1	735078	0.202551	0.380819	0.138331	0.138331
1	735080	0.302369	0.475734	0.141758	0.141758
1	735086	0.360598	0.528581	0.148395	0.148395
1	735087	0.360598	0.528581	0.148395	0.148395
1	735095	0.360598	0.528581	0.148395	0.148395
1	735106	0.271749	0.351716	0.134188	0.134188
1	735135	0.349504	0.525926	0.146461	0.146461
1	735136	0.349504	0.525926	0.146461	0.146461
1	735139	0.349504	0.525926	0.146461	0.146461
1	735152	0.303716	0.500351	0.156305	0.156305
1	735157	0.125171	0.433268	0.178409	0.178409
1	735885	0.0728074	0.201788	0.122988	0.122988
1	735893	0.232709	0.472071	0.149532	0.149532
1	735896	0.278873	0.525566	0.15053	0.15053
1	735897	0.0633622	0.143833	0.117977	0.117977
1	735902	0.271271	0.516356	0.151499	0.151499
1	735910	0.276111	0.516655	0.148621	0.148621
1	735917	0.264249	0.492548	0.151099	0.151099
1	735922	0.249234	0.47753	0.156644	0.156644
1	735923	0.249234	0.47753	0.156644	0.156644
1	735926	0.249234	0.47753	0.156644	0.156644
1	735931	0.225923	0.430154	0.152657	0.152657
1	735949	0.127638	0.215605	0.133272	0.133272
1	735961	0.0411513	0.128844	0.12517	0.12517
1	735963	0.0667245	0.151139	0.125056	0.125056
1	735969	0.0471184	0.118321	0.130209	0.130209
1	735975	0.0625854	0.133193	0.125809	0.125809
1	735979	0.0539773	0.126297	0.125999	0.125999
1	735994	0.0859933	0.146232	0.128629	0.128629
1	735998	0.0859933	0.146232	0.128629	0.128629
1	736003	0.0921986	0.165751	0.127055	0.127055
1	736005	0.0921986	0.165751	0.127055	0.127055
1	736012	0.0438974	0.121633	0.129258	0.129258
1	736019	0.137044	0.206401	0.124197	0.124197
1	736055	-0.000744844	0.107415	0.122087	0.122087
1	736058	-0.000744844	0.107415	0.122087	0.122087
1	736074	0.0323794	0.120369	0.130166	0.130166
1	736077	-0.0325675	0.0223895	0.1135	0.1135
1	736080	0.0310829	0.122326	0.129939	0.129939
1	736105	0.00334466	0.148183	0.148348	0.148348
1	736118	0.0493682	0.174634	0.148498	0.148498
1	736119	-0.0956328	-0.0208645	0.136266	0.136266
1	736144	0.243495	0.303524	0.164041	0.164041
1	736157	0.021371	0.00838301	0.149404	0.149404
1	736208	-0.0542275	0.0657713	0.131791	0.131791
1	736221	-0.0124847	0.147662	0.128836	0.128836
1	736258	0.115325	0.241361	0.135886	0.135886
1	736259	0.115325	0.241361	0.135886	0.135886
1	736273	0.122844	0.257822	0.133972	0.133972
1	736353	0.283284	0.343187	0.120294	0.120294
1	736354	0.283284	0.343187	0.120294	0.120294
1	736364	0.23446	0.316145	0.12192	0.12192
1	736369	0.195955	0.338615	0.120394	0.120394
1	736384	0.265905	0.408153	0.13008	0.13008
1	736396	0.298187	0.410783	0.133252	0.133252
1	736418	0.282116	0.389471	0.137636	0.137636
1	736429	0.301604	0.401353	0.135947	0.135947
1	736438	0.298306	0.404186	0.135106	0.135106
1	736467	0.0242828	0.0698423	0.149425	0.149425
1	736499	0.153362	0.130041	0.130536	0.130536
1	736531	-0.0808136	-0.0318619	0.148996	0.148996
1	736532	-0.0808136	-0.0318619	0.148996	0.148996
1	736533	-0.0808136	-0.0318619	0.148996	0.148996
1	736633	0.0105224	0.0256693	0.127198	0.127198
1	736645	0.0275028	0.056232	0.128075	0.128075
1	736660	0.0657551	0.108319	0.126168	0.126168
1	736661	0.0657551	0.108319	0.126168	0.126168
1	736678	0.0782979	0.123307	0.119646	0.119646
1	736679	0.0782979	0.123307	0.119646	0.119646
1	736692	0.0325992	0.0875581	0.117467	0.117467
1	736702	-0.000943762	0.0602615	0.119562	0.119562
1	736787	0.104281	0.201881	0.124662	0.124662
1	736792	0.0904739	0.186537	0.123831	0.123831
1	736890	0.111075	0.150094	0.122286	0.122286
1	737013	0.143036	0.17116	0.121228	0.121228
1	737036	0.113687	0.141357	0.125919	0.125919
1	737107	0.152731	0.183492	0.121524	0.121524
1	737141	0.150029	0.205177	0.121042	0.121042
1	737283	0.130423	0.163808	0.121806	0.121806
1	737311	0.175699	0.174979	0.124413	0.124413
1	737354	0.15353	0.189333	0.120051	0.120051
1	737436	0.115137	0.113261	0.127157	0.127157
1	737438	0.115137	0.113261	0.127157	0.127157
1	737448	0.15222	0.109751	0.118674	0.118674
1	737470	0.11914	0.113592	0.127817	0.127817
1	737471	0.11914	0.113592	0.127817	0.127817
1	737473	0.119804	0.117471	0.12826	0.12826
1	737599	0.122768	0.107655	0.118017	0.118017
1	737648	0.16069	0.168011	0.121429	0.120506
1	737702	0.14505	0.163839	0.122877	0.122877
1	737848	0.041245	-0.00175255	0.145611	0.145777
1	737864	0.084258	0.0554841	0.151243	0.151532
1	737914	0.0222228	-0.0511778	0.138619	0.138671
1	737939	0.145717	0.0893201	0.132578	0.132578
1	738010	0.206038	0.160831	0.126356	0.126356
1	738045	0.256688	0.270067	0.126274	0.126274
1	738046	0.256688	0.270067	0.126274	0.126274
1	738071	0.20198	0.183072	0.123246	0.123246
1	738079	0.21365	0.165236	0.117742	0.117742
1	738080	0.21365	0.165236	0.117742	0.117742
1	738087	0.187802	0.162551	0.123952	0.123952
1	738157	0.0907923	0.229284	0.137814	0.137814
1	738169	0.091944	0.222581	0.139408	0.139408
1	738183	0.111272	0.16287	0.126697	0.126697
1	738191	0.130481	0.251736	0.138123	0.138123
1	738207	0.152298	0.251369	0.131318	0.131318
1	738252	0.112442	0.148252	0.12219	0.12219
1	738277	0.0961574	0.149409	0.121945	0.121945
1	738297	0.111994	0.141986	0.121314	0.121314
1	738302	0.118023	0.1474	0.122278	0.122278
1	738355	0.12167	0.145061	0.124641	0.124641
1	738396	0.164145	0.207525	0.126578	0.126578
1	738444	0.122345	0.147979	0.125157	0.125157
1	738468	0.137926	0.168689	0.122966	0.122966
1	738474	0.137926	0.168689	0.122966	0.122966
1	738496	0.102322	0.156573	0.118026	0.118026
1	738529	0.109897	0.134305	0.123539	0.123539
1	738533	0.11054	0.138418	0.12217	0.12217
1	738574	0.111818	0.129567	0.123091	0.123091
1	738880	0.139241	0.179479	0.125964	0.125964
1	739178	0.193747	0.228211	0.131744	0.131744
1	739339	0.168687	0.204845	0.118745	0.118745
1	739694	0.172995	0.178411	0.125616	0.125616
1	741058	0.225505	0.233182	0.124584	0.124584
1	741080	0.185316	0.197864	0.120178	0.120178
1	741171	0.252016	0.277971	0.11192	0.11192
1	741575	0.0964615	0.158614	0.121733	0.121733
1	741630	0.0967294	0.188438	0.129298	0.129298
1	741822	0.0257419	0.151962	0.138173	0.138173
1	741863	0.139183	0.310144	0.136552	0.135048
1	742080	0.160775	0.178684	0.124402	0.124402
1	742231	0.20578	0.25981	0.110919	0.110919
1	742237	0.222615	0.276449	0.109566	0.109566
1	742326	0.234499	0.219711	0.12019	0.12019
1	742352	0.184266	0.198285	0.113082	0.113082
1	742469	0.185383	0.247141	0.120873	0.120873
1	742475	0.147847	0.205273	0.121664	0.121664
1	742482	0.155595	0.213467	0.126728	0.126728
1	742514	0.130669	0.189592	0.135272	0.135272
1	742754	0.0937057	0.112867	0.128896	0.128896
1	742785	0.143976	0.144443	0.122063	0.122063
1	742943	0.15456	0.197519	0.128919	0.128919
1	742996	0.11983	0.139255	0.130133	0.130133
1	743047	0.118755	0.182895	0.132564	0.132564
1	743051	0.118755	0.182895	0.132564	0.132564
1	743201	0.10805	0.145096	0.119752	0.119752
1	743211	0.104117	0.14992	0.120008	0.120008
1	743247	0.121648	0.135228	0.128532	0.128532
1	743282	0.0911128	0.113752	0.118184	0.118184
1	743351	0.107043	0.171809	0.127321	0.127321
1	743382	0.110312	0.168259	0.124376	0.124376
1	743409	0.0994713	0.167837	0.123687	0.123687
1	743721	0.132359	0.143908	0.128061	0.128061
1	743778	0.136583	0.189966	0.125307	0.125307
1	743838	0.139965	0.197911	0.124892	0.124892
1	743865	0.178584	0.215846	0.126601	0.126601
1	743875	0.178584	0.215846	0.126601	0.126601
1	743994	0.142512	0.182782	0.124471	0.124471
1	744001	0.162665	0.204599	0.122779	0.122779
1	744015	0.151561	0.203352	0.121706	0.121706
1	744090	0.290341	0.345273	0.122946	0.122946
1	744106	0.208806	0.234968	0.12148	0.12148
1	744226	0.105351	0.140269	0.130137	0.130137
1	744263	0.131817	0.177844	0.123234	0.123234
1	744272	0.131817	0.177844	0.123234	0.123234
1	744286	0.114937	0.194807	0.12172	0.12172
1	744345	0.0617478	0.11594	0.116267	0.116267
1	744361	0.0753158	0.129403	0.122122	0.122122
1	744397	0.162525	0.183508	0.116889	0.116889
1	744424	0.182606	0.224577	0.122115	0.122115
1	744475	0.103689	0.142962	0.122821	0.122821
1	744494	0.0946916	0.13476	0.123617	0.123617
1	744496	0.0946916	0.13476	0.123617	0.123617
1	744503	0.0855921	0.110864	0.12444	0.12444
1	744569	0.0996783	0.127927	0.128506	0.128506
1	744577	0.120379	0.149393	0.125827	0.125827
1	744627	0.154497	0.192154	0.127516	0.127516
1	744641	0.113822	0.192154	0.122606	0.122606
1	744642	0.11753	0.188371	0.124097	0.124097
1	744673	0.149671	0.214719	0.119886	0.119886
1	744685	0.148558	0.215095	0.121494	0.121494
1	744695	0.138069	0.212286	0.120686	0.119802
1	744729	0.202402	0.315523	0.120342	0.120342
1	744776	0.212901	0.268099	0.114564	0.114564
1	744793	0.242304	0.286279	0.115654	0.115654
1	744829	0.130745	0.241515	0.119836	0.119836
1	745191	0.135945	0.171252	0.124058	0.124058
1	745242	0.121915	0.142605	0.120752	0.120903
1	745401	0.17634	0.194384	0.125764	0.125764
1	745402	0.17634	0.194384	0.125764	0.125764
1	745633	0.169574	0.211622	0.124279	0.124279
1	745634	0.169574	0.211622	0.124279	0.124279
1	745653	0.149809	0.159276	0.122553	0.122553
1	745682	0.167965	0.185974	0.119947	0.119947
1	745725	0.131486	0.202803	0.114328	0.114328
1	745848	0.120292	0.159222	0.122634	0.122634
1	745853	0.120292	0.159222	0.122634	0.122634
1	745890	0.136943	0.178848	0.125382	0.125382
1	745899	0.122592	0.159328	0.125808	0.125808
1	745962	0.121067	0.141917	0.12657	0.12657
1	745978	0.12301	0.141704	0.128762	0.128762
1	745992	0.113272	0.12598	0.126139	0.126139
1	746043	0.118038	0.131189	0.125983	0.125983
1	746106	0.109208	0.139068	0.127551	0.127551
1	746108	0.109208	0.139068	0.127551	0.127551
1	746137	0.0842376	0.117634	0.122635	0.122635
1	746181	0.0857653	0.129142	0.121099	0.121099
1	746189	0.0761098	0.131966	0.122834	0.122834
1	746205	0.0836291	0.125539	0.122966	0.122966
1	746210	0.0281445	0.0745353	0.116328	0.116328
1	746211	0.0717538	0.118432	0.124375	0.124375
1	746240	0.145678	0.154178	0.137134	0.137134
1	746271	0.145492	0.166661	0.122025	0.122025
1	746272	0.145492	0.166661	0.122025	0.122025
1	746274	0.145492	0.166661	0.122025	0.122025
1	746292	0.137742	0.15278	0.122809	0.122809
1	746296	0.137742	0.15278	0.122809	0.122809
1	746299	0.140376	0.15502	0.12255	0.12255
1	746302	0.103954	0.120293	0.128114	0.128114
1	746304	0.0847879	0.0749916	0.118776	0.118776
1	746337	0.153255	0.168519	0.125837	0.125837
1	746340	0.153255	0.168519	0.125837	0.125837
1	746392	0.220825	0.227508	0.138557	0.138557
1	746398	0.221828	0.24041	0.136886	0.136886
1	746408	0.0912068	0.232719	0.122759	0.122759
1	746416	0.206475	0.357242	0.126023	0.126023
1	746460	0.203916	0.310777	0.131407	0.131407
1	746463	0.16246	0.290642	0.124611	0.124611
1	746472	0.163571	0.308165	0.123638	0.123638
1	746492	0.0629199	0.198695	0.106247	0.106247
1	746503	0.197131	0.366743	0.122284	0.122284
1	746540	0.222045	0.374873	0.116398	0.116398
1	746547	0.214529	0.372086	0.117462	0.117462
1	746550	0.242922	0.39874	0.119181	0.119181
1	746608	0.192062	0.356516	0.127567	0.127567
1	746613	0.224743	0.385675	0.122293	0.122293
1	746616	0.246403	0.42107	0.124174	0.124174
1	746632	0.223639	0.358916	0.121013	0.121013
1	746637	0.223639	0.358916	0.121013	0.121013
1	746662	0.179527	0.308723	0.13442	0.13442
1	746666	0.179527	0.308723	0.13442	0.13442
1	746667	0.179527	0.308723	0.13442	0.13442
1	746693	0.178725	0.215455	0.122232	0.122232
1	746708	0.111874	0.193689	0.125508	0.125508
1	746737	0.131679	0.147632	0.12015	0.12015
1	746793	0.200772	0.224376	0.133515	0.133515
1	746811	0.215218	0.262818	0.125659	0.125659
1	746827	0.22692	0.283275	0.133421	0.133421
1	746840	0.278125	0.2997	0.125519	0.125519
1	746853	0.155712	0.218357	0.117029	0.117029
1	746866	0.129838	0.19775	0.122045	0.122045
1	746921	0.0829919	0.179437	0.138691	0.138691
1	746922	0.221685	0.351923	0.152046	0.152046
1	746923	0.209096	0.334274	0.153928	0.153928
1	746925	0.2323	0.347046	0.154851	0.154851
1	746931	0.317442	0.419651	0.172257	0.172257
1	746938	0.240376	0.37768	0.174371	0.174371
1	746941	0.140845	0.259119	0.145918	0.145918
1	746943	0.151053	0.273991	0.149182	0.149182
1	746945	0.260095	0.383104	0.173125	0.173125
1	746948	0.148577	0.284301	0.143412	0.143412
1	746950	0.150286	0.29788	0.142669	0.142669
1	746953	0.189716	0.347872	0.168	0.168
1	746956	0.274213	0.401529	0.168809	0.168809
1	746957	0.212942	0.361545	0.164751	0.164751
1	746958	0.212942	0.361545	0.164751	0.164751
1	746962	0.339616	0.46336	0.167754	0.167754
1	747016	0.2624	0.307053	0.12557	0.12557
1	747018	0.2624	0.307053	0.12557	0.12557
1	747023	0.28158	0.330345	0.125092	0.125092
1	747049	0.298196	0.405307	0.136054	0.136054
1	747060	0.283408	0.392917	0.135563	0.135563
1	747182	0.364865	0.37578	0.119018	0.119018
1	747184	0.38801	0.37072	0.117436	0.117436
1	747186	0.379522	0.383358	0.11783	0.11783
1	747188	0.379522	0.383358	0.11783	0.11783
1	747190	0.327563	0.352426	0.114287	0.114287
1	747197	0.355721	0.372939	0.117022	0.117022
1	747209	0.314051	0.340481	0.120998	0.120998
1	747243	0.437332	0.441846	0.140439	0.140439
1	747259	0.299593	0.250662	0.157983	0.157983
1	747260	0.299593	0.250662	0.157983	0.157983
1	747271	0.273833	0.248593	0.155795	0.155795
1	747280	0.248069	0.234328	0.15507	0.15507
1	747289	0.237764	0.219964	0.15734	0.15734
1	747307	0.221372	0.169647	0.158195	0.158195
1	747321	0.214742	0.173517	0.158782	0.158782
1	747367	0.283116	0.32282	0.12878	0.12878
1	747371	0.325232	0.313379	0.13054	0.13054
1	747397	0.286009	0.336449	0.123287	0.123287
1	747447	0.166075	0.162065	0.128568	0.128568
1	747471	0.139906	0.116707	0.126305	0.126305
1	747514	0.167656	0.159997	0.115652	0.115652
1	747539	0.103515	0.08784	0.117899	0.117899
1	747717	0.176024	0.317027	0.142044	0.142044
1	747726	0.343006	0.5025	0.17435	0.17435
1	747732	0.231125	0.361448	0.169149	0.169149
1	747734	0.218999	0.336339	0.173965	0.173965
1	747736	0.316335	0.445346	0.181772	0.181772
1	747763	0.352135	0.469449	0.144253	0.144253
1	747775	0.34923	0.419488	0.143328	0.143328
1	747776	0.370837	0.44449	0.141692	0.141692
1	747780	0.322364	0.415457	0.143603	0.143603
1	747792	0.18085	0.273812	0.133846	0.133846
1	747795	0.18085	0.273812	0.133846	0.133846
1	747800	0.182312	0.270405	0.135106	0.135106
1	747831	0.0183225	0.147061	0.13281	0.13281
1	747881	0.171362	0.232531	0.120604	0.120604
1	747915	0.260812	0.259566	0.116208	0.116208
1	747935	0.105489	0.158708	0.142611	0.142611
1	747947	0.230901	0.328411	0.1466	0.1466
1	748245	0.208471	0.19241	0.128141	0.128141
1	748375	0.151093	0.166974	0.118776	0.118776
1	748376	0.113207	0.138353	0.122934	0.122934
1	748401	0.149927	0.153782	0.128895	0.128895
1	748437	0.226383	0.264721	0.130585	0.130585
1	748596	0.155109	0.186183	0.124954	0.124954
1	748653	0.213286	0.258627	0.123775	0.123775
1	748697	0.192209	0.217295	0.115932	0.115932
1	748716	0.192209	0.217295	0.115932	0.115932
1	748757	0.119231	0.16658	0.118852	0.118843
1	748758	0.119231	0.16658	0.118852	0.118843
1	748775	0.117707	0.165391	0.120334	0.120323
1	748784	0.117707	0.165391	0.120334	0.120323
1	748836	0.153259	0.189657	0.118604	0.118604
1	748877	0.180925	0.226426	0.120945	0.120945
1	748917	0.177918	0.206969	0.117007	0.117007
1	749011	0.22386	0.264124	0.123277	0.123277
1	749048	0.161319	0.204084	0.11898	0.11898
1	749051	0.147191	0.18424	0.119924	0.119924
1	749097	0.122667	0.142614	0.125527	0.125527
1	749114	0.162701	0.183683	0.12124	0.12124
1	749137	0.0976746	0.142678	0.126172	0.126172
1	749196	0.087477	0.112739	0.130336	0.130336
1	749213	0.115049	0.143548	0.125526	0.125526
1	749214	0.115049	0.143548	0.125526	0.125526
1	749254	0.0971672	0.1091	0.122739	0.122739
1	749266	0.100494	0.100405	0.124148	0.124148
1	749283	0.166127	0.17395	0.122004	0.122004
1	749351	0.136721	0.245951	0.119454	0.119454
1	749416	0.109859	0.144943	0.135016	0.135016
1	749456	0.102231	0.110075	0.136094	0.136094
1	749531	0.175458	0.252766	0.123366	0.123366
1	749598	0.198626	0.218103	0.121888	0.121879
1	749743	0.142056	0.154508	0.118155	0.11822
1	749770	0.321107	0.263603	0.113817	0.113817
1	749925	0.0572994	0.0723244	0.1221	0.122218
1	749977	0.247914	0.215398	0.118281	0.118281
1	750050	0.203673	0.248615	0.124404	0.124404
1	750089	0.269149	0.310942	0.128375	0.128417
1	750096	0.247255	0.314185	0.126276	0.126358
1	750099	0.215065	0.297394	0.12309	0.123204
1	750107	0.220427	0.283936	0.120087	0.120087
1	750161	0.218486	0.296071	0.114892	0.114892
1	750205	0.258346	0.322464	0.124484	0.124484
1	750217	0.145887	0.22581	0.123835	0.123835
1	750236	0.178635	0.222161	0.125974	0.125974
1	750246	0.154901	0.200578	0.125006	0.125006
1	750291	0.158559	0.209815	0.12638	0.12615
1	750299	0.116413	0.163085	0.12839	0.128016
1	750308	0.12165	0.156362	0.125971	0.125621
1	750312	0.133906	0.173426	0.124046	0.123831
1	750341	0.124996	0.204085	0.119564	0.119521
1	750342	0.111188	0.209609	0.118646	0.118646
1	750347	0.12688	0.205098	0.119387	0.119387
1	750351	0.127571	0.197115	0.120376	0.120376
1	750370	0.114935	0.170311	0.118813	0.118813
1	750407	0.249214	0.345994	0.133314	0.133314
1	750410	0.260057	0.346735	0.126395	0.126395
1	750501	0.284501	0.299386	0.142394	0.142394
1	750580	0.184573	0.222839	0.126804	0.126804
1	750599	0.109216	0.0960249	0.121602	0.121602
1	750620	0.205032	0.20777	0.129181	0.129181
1	750631	0.223096	0.207425	0.142066	0.142066
1	750667	0.291256	0.30373	0.128301	0.128301
1	750713	-0.13396	-0.240596	0.180727	0.180727
1	750724	-0.211908	-0.296755	0.186068	0.186068
1	750752	0.118061	-0.021367	0.149761	0.149761
1	750754	0.0378204	-0.0498369	0.159098	0.159098
1	750763	-0.0851966	-0.168446	0.157455	0.157455
1	750856	-0.0681971	0.0585815	0.142114	0.142114
1	750871	-0.0553587	0.065034	0.143798	0.143798
1	752096	0.688625	0.614129	0.181595	0.181595
1	752114	0.47275	0.388676	0.137064	0.137064
1	752136	0.231384	0.310721	0.128934	0.128934
1	752187	0.105999	0.194518	0.12943	0.12943
1	752188	0.105999	0.194518	0.12943	0.12943
1	752219	0.14021	0.17107	0.120337	0.120337
1	752228	0.082026	0.128775	0.117108	0.117108
1	752255	0.119045	0.115122	0.124357	0.124357
1	752293	0.0819271	0.166195	0.11866	0.11866
1	752300	0.065841	0.109608	0.126571	0.126571
1	752305	0.14933	0.247126	0.121121	0.121121
1	752313	0.164848	0.262235	0.121315	0.121315
1	752384	0.159306	0.218486	0.12449	0.12449
1	752432	0.119643	0.196593	0.124001	0.124001
1	752459	0.191313	0.267261	0.121135	0.121135
1	752486	0.190998	0.288852	0.124107	0.124107
1	752487	0.199097	0.298036	0.122736	0.122736
1	752509	0.221245	0.274844	0.127181	0.127181
1	752587	0.150735	0.189524	0.123526	0.123526
1	752672	0.279846	0.328685	0.134744	0.134744
1	752691	0.316236	0.376247	0.137513	0.137513
1	752705	0.254535	0.317756	0.165176	0.165176
1	752714	0.282481	0.339619	0.162882	0.162882
1	752717	0.282481	0.339619	0.162882	0.162882
1	752719	0.282481	0.339619	0.162882	0.162882
1	752765	0.210225	0.333182	0.176416	0.176416
1	753109	-0.148382	0.0380305	0.102068	0.102248
1	759726	0.277353	0.272769	0.164713	0.164958
1	760650	0.378708	0.341074	0.287596	0.287596
1	760653	0.378708	0.341074	0.287596	0.287596
1	762287	0.108694	0.196713	0.189051	0.190152
1	772933	0.144349	0.299324	0.182243	0.182243
1	773263	0.231055	0.257061	0.126476	0.126476
1	773514	0.114722	0.161043	0.152682	0.152682
1	783439	-0.0266133	0.161742	0.150362	0.150362
1	791376	0.146267	0.202755	0.216809	0.216809
1	791379	0.146267	0.202755	0.216809	0.216809
1	791382	-0.145207	-0.100119	0.190975	0.190975
1	791383	0.123363	0.174921	0.215266	0.215266
1	791387	0.115631	0.155545	0.207629	0.207629
1	791396	0.077439	0.160715	0.194329	0.194329
1	791402	0.0929284	0.193312	0.194243	0.194243
1	791403	0.0929284	0.193312	0.194243	0.194243
1	791406	0.0915957	0.19448	0.195741	0.195741
1	791410	0.114985	0.226507	0.187238	0.187238
1	791411	-0.0114135	0.0313681	0.160273	0.160273
1	791421	0.203094	0.347358	0.166028	0.166028
1	791428	0.117543	0.27568	0.165534	0.165534
1	791442	0.187037	0.270797	0.140672	0.140672
1	791451	0.184912	0.260191	0.141075	0.141075
1	791452	0.184912	0.260191	0.141075	0.141075
1	791454	0.184912	0.260191	0.141075	0.141075
1	791457	0.209511	0.286225	0.147191	0.147191
1	791466	0.182246	0.262946	0.147657	0.147657
1	791472	0.166736	0.250834	0.147103	0.147103
1	791512	0.389402	0.440966	0.147558	0.147558
1	791533	0.233944	0.256786	0.139808	0.139808
1	791541	0.265775	0.294071	0.144797	0.144797
1	791547	0.269244	0.300752	0.144496	0.144496
1	791549	0.269244	0.300752	0.144496	0.144496
1	791555	0.269244	0.300752	0.144496	0.144496
1	791557	0.269244	0.300752	0.144496	0.144496
1	791586	0.161957	0.274739	0.124222	0.124439
1	791589	0.179159	0.295785	0.125366	0.125595
1	791616	0.104029	0.163925	0.131263	0.131263
1	791618	0.102041	0.162133	0.131445	0.131445
1	791622	0.121702	0.171452	0.125891	0.125891
1	791625	0.125663	0.176001	0.124422	0.124422
1	791661	0.077556	0.137119	0.123374	0.123374
1	791663	0.077556	0.137119	0.123374	0.123374
1	791685	0.05526	0.121165	0.126115	0.126115
1	791688	0.0678966	0.136284	0.124941	0.124941
1	791703	0.00515064	0.105935	0.129843	0.129843
1	791721	0.000539249	0.088882	0.135232	0.135232
1	791722	0.0246212	0.102504	0.135116	0.135116
1	791745	0.155787	0.238194	0.127223	0.127223
1	791748	0.155326	0.241805	0.127377	0.127377
1	791766	0.0704784	0.133208	0.127858	0.127858
1	791782	0.0209799	0.131618	0.127365	0.127365
1	791787	0.033517	0.127837	0.130955	0.130955
1	791794	0.0704204	0.144915	0.132687	0.132687
1	791799	0.069958	0.142439	0.134134	0.134134
1	791801	0.069958	0.142439	0.134134	0.134134
1	791808	0.069958	0.142439	0.134134	0.134134
1	791814	0.069958	0.142439	0.134134	0.134134
1	791817	0.069958	0.142439	0.134134	0.134134
1	791821	0.069958	0.142439	0.134134	0.134134
1	791827	0.069958	0.142439	0.134134	0.134134
1	791830	0.0762756	0.144706	0.134246	0.134246
1	791844	0.102781	0.166434	0.131592	0.131592
1	791845	0.102781	0.166434	0.131592	0.131592
1	791871	0.127819	0.236903	0.131766	0.131766
1	791880	0.172678	0.25698	0.122351	0.122351
1	791889	0.0799147	0.171399	0.115034	0.115034
1	791910	0.121521	0.167878	0.120847	0.120847
1	791913	0.121521	0.167878	0.120847	0.120847
1	791916	0.112675	0.149502	0.121263	0.121263
1	791919	0.100947	0.145857	0.12234	0.12234
1	791931	0.0829548	0.135731	0.121296	0.121296
1	791934	0.115419	0.153096	0.120906	0.120906
1	791937	0.0829548	0.135731	0.121296	0.121296
1	791947	0.0925623	0.139907	0.116566	0.116566
1	791964	0.0844652	0.135863	0.120905	0.120905
1	791967	0.123659	0.164103	0.116124	0.116124
1	791997	0.251686	0.260259	0.127466	0.127466
1	791998	0.251686	0.260259	0.127466	0.127466
1	792040	0.240425	0.283855	0.119597	0.119597
1	792042	0.240425	0.283855	0.119597	0.119597
1	792060	0.24317	0.304249	0.117716	0.117716
1	792062	0.24317	0.304249	0.117716	0.117716
1	792063	0.24317	0.304249	0.117716	0.117716
1	792069	0.183285	0.253385	0.123978	0.123978
1	792084	0.216381	0.299842	0.134016	0.134016
1	792087	0.211589	0.289304	0.133295	0.133295
1	792096	0.229014	0.300087	0.134601	0.134601
1	792099	0.228944	0.305451	0.135357	0.135357
1	792100	0.228944	0.305451	0.135357	0.135357
1	792132	0.176598	0.254349	0.138999	0.138999
1	792133	0.176598	0.254349	0.138999	0.138999
1	792142	0.206237	0.285934	0.13839	0.13839
1	792150	0.248948	0.326057	0.137893	0.137893
1	792152	0.248948	0.326057	0.137893	0.137893
1	792162	0.256313	0.311664	0.139934	0.139934
1	792171	0.2581	0.31893	0.140505	0.140505
1	792173	0.2581	0.31893	0.140505	0.140505
1	792174	0.2581	0.31893	0.140505	0.140505
1	792177	0.2581	0.31893	0.140505	0.140505
1	792189	0.210054	0.240646	0.1332	0.1332
1	792198	0.238853	0.285902	0.129441	0.129441
1	792224	0.145988	0.326527	0.128494	0.128494
1	792239	0.0137095	0.180395	0.132794	0.132794
1	792240	0.0137095	0.180395	0.132794	0.132794
1	792249	0.00346409	0.189189	0.132787	0.132787
1	792251	0.0409116	0.233009	0.129391	0.129391
1	792258	0.00346409	0.189189	0.132787	0.132787
1	792259	0.00346409	0.189189	0.132787	0.132787
1	792291	0.0318983	0.161918	0.127129	0.127129
1	792300	-0.00237471	0.128467	0.126484	0.126484
1	792302	-0.00237471	0.128467	0.126484	0.126484
1	792312	0.0117185	0.136132	0.12405	0.12405
1	792382	0.111587	0.0965595	0.143468	0.143168
1	792407	0.136141	0.228385	0.14816	0.148035
1	792409	0.0933401	0.178285	0.153253	0.153005
1	793531	0.21227	0.284204	0.16154	0.16154
1	793581	0.0173892	0.278856	0.131077	0.131077
1	793613	0.151399	0.277926	0.11667	0.116919
1	793669	0.0600783	0.115414	0.107295	0.107295
1	793672	0.103701	0.187213	0.117864	0.117864
1	793688	0.0166403	0.0592069	0.118028	0.118028
1	793693	0.115965	0.168377	0.11998	0.11998
1	793763	0.138973	0.203826	0.135624	0.13443
1	793793	0.285772	0.332728	0.128201	0.128201
1	793811	0.316244	0.367504	0.116529	0.116529
1	793816	0.3064	0.353114	0.120208	0.120208
1	793817	0.3064	0.353114	0.120208	0.120208
1	793877	0.025009	0.351654	0.186151	0.186151
1	793883	0.140575	0.457356	0.191406	0.191406
1	816677	0.575148	0.761778	0.232692	0.231575
1	816726	0.442638	0.523455	0.251484	0.248247
1	832022	0.668498	0.70443	0.202249	0.202897
1	832045	0.690138	0.735054	0.16376	0.163638
1	832057	0.787449	0.79282	0.166837	0.166016
1	832129	0.0944849	0.0907819	0.149956	0.150029
1	832137	0.0386826	0.133207	0.142889	0.142903
1	832162	0.280953	0.433747	0.157111	0.157066
1	832187	0.456487	0.626131	0.220839	0.219876
1	832198	0.140276	0.249017	0.234087	0.233125
1	832365	0.597331	0.425757	0.166391	0.166391
1	832373	0.535378	0.397189	0.180238	0.180238
1	832374	0.551263	0.401781	0.178412	0.178412
1	832378	0.596192	0.433916	0.165301	0.165301
1	832504	0.178974	0.42238	0.183578	0.183578
1	832519	0.156916	0.369457	0.174599	0.174599
1	837976	0.0755997	0.19591	0.183899	0.183899
1	840108	0.113479	0.160073	0.139812	0.139812
1	840109	0.113479	0.160073	0.139812	0.139812
1	840131	0.19626	0.276224	0.135869	0.135869
1	840190	0.176703	0.241088	0.129584	0.129584
1	840222	0.380931	0.460874	0.135177	0.135177
1	840259	0.145281	0.232133	0.121704	0.121704
1	840261	0.145281	0.232133	0.121704	0.121704
1	840268	0.192358	0.259075	0.122984	0.122984
1	840293	0.108604	0.157468	0.124076	0.124076
1	840310	0.153458	0.185247	0.127016	0.127016
1	840331	0.140344	0.14649	0.125558	0.125558
1	840340	0.140344	0.14649	0.125558	0.125558
1	840382	0.116453	0.170449	0.125384	0.125384
1	840388	0.139332	0.206982	0.123909	0.123909
1	840406	0.147496	0.186361	0.120059	0.120059
1	840457	0.154502	0.184126	0.123551	0.123551
1	840510	0.125712	0.142288	0.121625	0.121625
1	840552	0.151912	0.178724	0.119095	0.119103
1	840640	0.182963	0.197331	0.125089	0.125089
1	840730	0.212693	0.252578	0.125242	0.125242
1	840753	0.269499	0.33421	0.122794	0.122794
1	840798	0.102926	0.127294	0.12511	0.12511
1	840853	0.0779654	0.11175	0.125648	0.125648
1	840878	-0.0137123	0.122203	0.121792	0.121792
1	840903	0.0172702	0.165796	0.132531	0.132531
1	840905	0.0184671	0.17128	0.135231	0.135231
1	841418	0.0493817	0.0922437	0.129188	0.129188
1	841431	0.152892	0.194431	0.129023	0.129023
1	841441	0.159446	0.20391	0.129197	0.129197
1	841457	0.0997226	0.142604	0.128119	0.128119
1	841514	0.327137	0.404351	0.115877	0.115877
1	841538	0.311371	0.369345	0.124391	0.124391
1	841552	0.27047	0.334141	0.124393	0.124393
1	841558	0.29701	0.356996	0.123536	0.123536
1	841566	0.322405	0.376877	0.11993	0.11993
1	841614	0.284288	0.320318	0.121206	0.121206
1	841664	0.223679	0.279539	0.118929	0.118929
1	841678	0.189131	0.268931	0.114532	0.114532
1	841682	0.145257	0.25078	0.124011	0.124011
1	841726	0.146579	0.13183	0.127779	0.127779
1	841728	0.150372	0.133527	0.127896	0.127896
1	841758	0.17746	0.203445	0.121277	0.121277
1	841764	0.17746	0.203445	0.121277	0.121277
1	841773	0.162504	0.188906	0.121653	0.121653
1	841782	0.171087	0.199052	0.121331	0.121331
1	841786	0.167951	0.19161	0.123219	0.123219
1	841791	0.15716	0.182668	0.122691	0.122691
1	841798	0.175826	0.197112	0.121717	0.121717
1	841812	0.164194	0.209951	0.116616	0.116616
1	841813	0.164194	0.209951	0.116616	0.116616
1	841820	0.152146	0.197941	0.117381	0.117381
1	841824	0.151981	0.203937	0.116838	0.116838
1	841841	0.137588	0.221524	0.117198	0.117198
1	841865	0.171587	0.1988	0.12056	0.12056
1	841866	0.171587	0.1988	0.12056	0.12056
1	841881	0.16612	0.18457	0.121015	0.121015
1	841888	0.180688	0.205185	0.120464	0.120464
1	841895	0.15449	0.186243	0.118724	0.118724
1	841897	0.15449	0.186243	0.118724	0.118724
1	841898	0.15449	0.186243	0.118724	0.118724
1	841912	0.142469	0.162656	0.120824	0.120824
1	841922	0.154585	0.176536	0.120951	0.120951
1	841950	0.148043	0.171822	0.121331	0.121331
1	841961	0.139496	0.16783	0.122289	0.122289
1	842000	0.11357	0.148471	0.126417	0.126417
1	842013	0.159232	0.198936	0.123022	0.123022
1	842014	0.159232	0.198936	0.123022	0.123022
1	842026	0.145751	0.193795	0.119583	0.119583
1	842054	0.137061	0.177803	0.12095	0.12095
1	842086	0.160065	0.191937	0.120685	0.120685
1	842096	0.145327	0.194652	0.121701	0.121701
1	842132	0.168898	0.227689	0.119658	0.119658
1	842144	0.133464	0.207918	0.120126	0.120126
1	842147	0.142231	0.210532	0.119756	0.119756
1	842158	0.139566	0.199124	0.118383	0.118383
1	842176	0.143368	0.206385	0.117906	0.117906
1	842190	0.149169	0.199464	0.119689	0.119689
1	842198	0.146688	0.198253	0.119312	0.119312
1	842201	0.152613	0.188284	0.118926	0.118926
1	842208	0.152613	0.188284	0.118926	0.118926
1	842216	0.164259	0.188556	0.119718	0.119718
1	842217	0.164259	0.188556	0.119718	0.119718
1	842232	0.183995	0.186429	0.120084	0.120084
1	842247	0.18489	0.186453	0.120461	0.120461
1	842269	0.187396	0.180545	0.124226	0.124226
1	842276	0.179394	0.176633	0.123923	0.123923
1	842278	0.179394	0.176633	0.123923	0.123923
1	842325	0.100196	0.0844566	0.124462	0.124462
1	842347	0.209457	0.198097	0.124189	0.124189
1	842349	0.182434	0.187652	0.124925	0.124925
1	842355	0.181103	0.19173	0.12381	0.12381
1	842357	0.181103	0.19173	0.12381	0.12381
1	842370	0.15625	0.163141	0.11613	0.11613
1	842387	0.188237	0.212927	0.12482	0.12482
1	842425	0.152206	0.18094	0.120346	0.120346
1	842553	0.177241	0.180784	0.123071	0.123071
1	842557	0.17883	0.175865	0.12413	0.12413
1	842564	0.176376	0.17752	0.123274	0.123274
1	842629	0.130814	0.171862	0.125534	0.125534
1	842747	0.19723	0.211905	0.121927	0.121927
1	843018	-0.225794	0.00526459	0.176977	0.176977
1	843085	0.16952	0.178331	0.123566	0.123566
1	843140	0.211662	0.237186	0.154694	0.154694
1	843158	0.265288	0.188412	0.158928	0.158928
1	843166	0.265718	0.191263	0.159969	0.159969
1	843466	0.0951671	0.117424	0.128054	0.128054
1	843604	0.12002	0.134192	0.124774	0.124774
1	844644	0.25591	0.279065	0.122878	0.122878
1	845374	0.00164047	0.0726931	0.139638	0.139638
1	848230	0.144612	0.17259	0.124319	0.124319
1	848320	0.127022	0.185592	0.1212	0.1212
1	849384	0.0992789	0.159273	0.120202	0.120202
1	849443	0.127525	0.218209	0.129853	0.129853
1	849446	0.127525	0.218209	0.129853	0.129853
1	849459	0.129413	0.211556	0.129911	0.129911
1	849562	0.233569	0.283843	0.124554	0.124554
1	850590	0.197102	0.33773	0.144617	0.144617
1	850750	0.189843	0.305514	0.141365	0.141365
1	851704	0.258038	0.322141	0.118322	0.118322
1	853739	0.199657	0.247478	0.122795	0.122795
1	853979	0.152425	0.183019	0.117988	0.117988
1	853980	0.152425	0.183019	0.117988	0.117988
1	856556	0.0892384	0.25827	0.12284	0.12284
1	857051	0.277383	0.252645	0.126106	0.126106
1	858021	0.152405	0.186658	0.118713	0.118713
1	858753	0.14257	0.183245	0.121384	0.121384
1	859186	0.388958	0.451459	0.114927	0.114927
1	859239	0.317734	0.399733	0.126676	0.126676
1	859337	0.306331	0.350319	0.11979	0.11979
1	859384	0.300938	0.393052	0.124267	0.124267
1	859400	0.296263	0.395088	0.118583	0.118583
1	859401	0.296263	0.395088	0.118583	0.118583
1	859437	0.170439	0.248536	0.133091	0.133091
1	859519	0.175278	0.218351	0.115555	0.115555
1	859526	0.177538	0.223541	0.115611	0.115611
1	859547	0.179159	0.216268	0.114346	0.114346
1	859613	0.325822	0.384588	0.126792	0.126792
1	859696	0.150774	0.192098	0.118745	0.118745
1	860093	0.065392	0.0985851	0.12215	0.12215
1	860512	0.121808	0.142257	0.12251	0.12251
1	860515	0.121808	0.142257	0.12251	0.12251
1	860778	0.160313	0.165247	0.117164	0.117164
1	860786	0.122745	0.143579	0.117721	0.117721
1	860794	0.119444	0.129238	0.119562	0.119562
1	860834	0.15908	0.236562	0.11838	0.11838
1	860897	0.108165	0.162935	0.12359	0.123662
1	860917	0.139936	0.227332	0.124599	0.124602
1	860932	0.158977	0.230013	0.124477	0.124543
1	860957	0.16277	0.229848	0.131387	0.131387
1	860967	0.172955	0.240304	0.132068	0.132068
1	861015	0.217432	0.252509	0.122618	0.122618
1	861034	0.183099	0.215688	0.121049	0.121049
1	861037	0.180443	0.214256	0.121278	0.121278
1	861056	0.209779	0.219733	0.121973	0.121973
1	861101	0.179212	0.158311	0.134238	0.134238
1	861144	0.133067	0.143146	0.126015	0.126015
1	861265	0.224863	0.207823	0.122647	0.122647
1	861563	0.137401	0.129958	0.118751	0.118751
1	861584	0.108934	0.153532	0.118121	0.118121
1	861987	0.190367	0.228115	0.12475	0.12475
1	862400	0.140374	0.181031	0.11428	0.11428
1	862516	0.144123	0.139269	0.12727	0.12727
1	862556	0.112957	0.139982	0.123266	0.123266
1	862623	0.160076	0.183819	0.119327	0.119327
1	862638	0.190858	0.234122	0.117697	0.117697
1	863623	0.137517	0.179177	0.122871	0.122871
1	863984	0.149555	0.181347	0.121074	0.121074
1	864239	0.154074	0.191812	0.120125	0.120125
1	864321	0.15453	0.17002	0.123996	0.123996
1	864521	0.162502	0.247802	0.12585	0.12585
1	864695	0.137394	0.133697	0.124501	0.124501
1	864696	0.137394	0.133697	0.124501	0.124501
1	866926	0.251492	0.203021	0.127834	0.127834
1	868956	0.150879	0.235136	0.150547	0.150547
1	869867	0.25382	0.261943	0.129219	0.129219
1	870061	0.111865	0.0836239	0.12881	0.12881
1	870086	0.22746	0.242807	0.127038	0.127038
1	870147	0.322425	0.333979	0.137648	0.137822
1	870217	0.272004	0.318351	0.126081	0.126125
1	870492	0.331276	0.410854	0.169926	0.169938
1	870501	0.274856	0.452467	0.178663	0.178665
1	870581	0.346227	0.598801	0.184372	0.185084
1	870585	0.465145	0.679925	0.186467	0.186714
1	870639	0.036278	0.373225	0.179829	0.179829
1	870697	0.172885	0.502481	0.169106	0.169106
1	870702	0.179622	0.479262	0.173575	0.173575
1	871166	0.298089	0.246882	0.120863	0.120863
1	871355	-0.297386	-0.0471235	0.189875	0.190105
1	872300	0.113007	0.207439	0.121782	0.121782
1	872322	0.178995	0.222101	0.128258	0.128258
1	873092	0.118178	0.145814	0.12464	0.12464
1	873514	0.174029	0.214239	0.12882	0.12882
1	873686	0.11831	0.0908419	0.12479	0.12479
1	874522	0.171133	0.201493	0.119678	0.119678
1	874953	0.122324	0.151233	0.118073	0.118073
1	874993	0.0988635	0.148706	0.122134	0.122151
1	875349	0.203079	0.261128	0.135855	0.135855
1	875626	0.26439	0.284709	0.133128	0.133128
1	875648	0.239696	0.33665	0.13511	0.13511
1	879127	0.273921	0.169308	0.157887	0.157887
1	879411	0.234974	0.278463	0.115925	0.115925
1	879483	0.185545	0.268157	0.123889	0.123889
1	880049	0.24418	0.214947	0.133199	0.133199
1	903198	0.700747	0.637306	0.241167	0.241167
1	903945	0.343184	0.418826	0.122331	0.122331
1	903980	0.355992	0.309819	0.125212	0.125212
1	904035	0.156594	0.119195	0.144313	0.144313
1	904240	0.144435	0.186975	0.117108	0.117108
1	904377	0.128744	0.160165	0.124058	0.124058
1	904747	0.262562	0.302543	0.125491	0.125491
1	904824	0.245139	0.225387	0.13497	0.13497
1	904890	0.144741	0.205052	0.119309	0.119309
1	905022	0.135826	0.251091	0.144223	0.144223
1	905052	0.101029	0.103011	0.154497	0.154497
1	905556	0.197359	0.27558	0.117546	0.117607
1	905616	0.235985	0.316536	0.120138	0.120138
1	906320	0.210963	0.236445	0.125603	0.125603
1	906444	0.13516	0.132662	0.133253	0.133253
1	906599	0.144631	0.178918	0.121368	0.121368
1	907232	0.209465	0.222399	0.116534	0.116534
1	907507	0.173129	0.249419	0.123339	0.123339
1	907810	0.272407	0.349646	0.130098	0.130098
1	907916	0.151564	0.217447	0.125884	0.125884
1	907940	0.0994714	0.167144	0.129832	0.129832
1	908218	0.110773	0.163905	0.123432	0.123432
1	908490	0.177369	0.205639	0.120329	0.120329
1	908802	0.161756	0.190168	0.128016	0.128016
1	909035	0.0354929	0.135446	0.122335	0.122335
1	909363	0.202091	0.216054	0.119723	0.119723
1	909771	0.250637	0.284406	0.126608	0.126608
1	910475	0.146582	0.179844	0.123636	0.123636
1	911314	0.292201	0.402814	0.129725	0.129725
1	911402	0.235765	0.300066	0.112197	0.112197
1	911421	0.182066	0.231182	0.106326	0.106326
1	911530	0.242535	0.22961	0.128299	0.128299
1	911604	0.207087	0.240523	0.124332	0.124332
1	911743	0.191493	0.170228	0.120584	0.120584
1	912393	0.167876	0.218418	0.11893	0.11893
1	912712	0.169607	0.201037	0.121231	0.121231
1	913573	0.0546351	0.0455993	0.118748	0.118748
1	914324	0.0955733	0.0574213	0.127344	0.127344
1	914755	0.208747	0.184549	0.12793	0.12793
1	915300	0.213441	0.220283	0.120717	0.120717
1	915473	0.0404446	0.127531	0.12231	0.12231
1	916839	0.21565	0.198526	0.112529	0.112529
1	917004	0.157433	0.178692	0.124991	0.124991
1	917833	0.132335	0.105504	0.112985	0.112985
1	917847	0.142219	0.116116	0.116329	0.116329
1	918884	0.0905494	0.0569715	0.118412	0.118412
1	919203	0.161004	0.179129	0.114275	0.114275
1	919365	0.0913488	0.129185	0.113036	0.113036
1	919972	0.0104434	0.0453536	0.113167	0.113167
1	920771	0.0832351	0.141976	0.124593	0.124593
1	920843	0.20316	0.262899	0.109171	0.109171
1	920883	0.248456	0.28634	0.11932	0.11932
1	921166	0.09247	0.139168	0.114087	0.114087
1	921172	0.0963764	0.152618	0.114893	0.114893
1	921192	0.110417	0.151108	0.116698	0.116698
1	921218	0.171448	0.196343	0.115508	0.115508
1	921253	0.15816	0.198429	0.107611	0.107611
1	921264	0.145554	0.17757	0.113769	0.113769
1	921281	0.132341	0.168688	0.111661	0.111661
1	921291	0.0739153	0.135881	0.108809	0.108809
1	921557	0.164335	0.202842	0.115536	0.115536
1	921583	0.171417	0.128307	0.109787	0.109787
1	921661	0.165153	0.146563	0.113606	0.113606
1	922027	0.0992647	0.12095	0.116393	0.116393
1	922048	0.0696726	0.0821803	0.11554	0.11554
1	922226	0.183812	0.155713	0.115947	0.115947
1	922457	0.0815649	0.0808955	0.118158	0.118158
1	922627	0.0589994	0.0810193	0.116637	0.116637
1	922674	0.06991	0.0521149	0.118084	0.118084
1	922798	0.210181	0.336847	0.177398	0.177398
1	922977	0.0823708	0.098514	0.116573	0.116573
1	924026	0.100141	0.121354	0.114701	0.114701
1	924059	0.142784	0.150272	0.113956	0.113956
1	924100	0.103836	0.0927695	0.114375	0.114375
1	924986	0.108089	0.121961	0.112609	0.112609
1	925152	0.0676303	0.0947018	0.117014	0.117014
1	925341	0.147225	0.152781	0.116426	0.116426
1	925398	0.13999	0.058144	0.152537	0.152537
1	925715	0.013594	0.000279973	0.140904	0.140904
1	926319	0.0496708	0.0190836	0.119896	0.119896
1	926810	0.122321	0.13375	0.11434	0.11434
1	926830	0.14599	0.1447	0.115878	0.115878
1	927375	0.14401	0.178006	0.114891	0.114891
1	927482	0.171338	0.176941	0.120172	0.120172
1	927496	0.197769	0.212001	0.116385	0.116385
1	927588	0.14194	0.186245	0.114969	0.114969
1	927710	0.0520587	0.133582	0.116545	0.116545
1	928608	0.109365	0.0786917	0.117412	0.117412
1	928815	-0.0720086	0.0639101	0.11603	0.11603
1	929344	0.186061	0.162725	0.121074	0.121074
1	929410	0.0953197	0.132303	0.115872	0.115872
1	929442	0.249081	0.338833	0.122754	0.122754
1	929458	0.226959	0.334039	0.117365	0.117365
1	929463	0.260425	0.348495	0.114896	0.114896
1	929472	0.243942	0.338304	0.11618	0.11618
1	929483	0.0472688	0.211998	0.125442	0.125589
1	929488	0.0249536	0.221684	0.132461	0.132461
1	929509	0.0982729	0.296458	0.13054	0.13054
1	929566	0.186543	0.22982	0.115962	0.115962
1	929595	0.114464	0.108883	0.112898	0.112898
1	929683	0.198637	0.244885	0.117671	0.117671
1	929700	0.215429	0.245432	0.126632	0.126632
1	929719	0.279622	0.259109	0.124979	0.124979
1	929759	0.218546	0.208002	0.121678	0.121678
1	930166	0.122928	0.101915	0.120393	0.120393
1	930266	0.144337	0.165576	0.119304	0.119304
1	930287	0.168371	0.177822	0.115044	0.115044
1	930509	0.208683	0.195957	0.113352	0.113352
1	930800	0.128435	0.121571	0.113811	0.113811
1	930851	0.184442	0.211853	0.106493	0.106493
1	931254	0.0946647	0.118885	0.113675	0.113675
1	931273	0.126148	0.149894	0.112713	0.112713
1	931331	0.0964521	0.0865831	0.116734	0.116734
1	931859	0.109729	0.128687	0.117691	0.117691
1	931919	0.158182	0.196836	0.116213	0.116213
1	932224	0.0866898	0.107299	0.112775	0.112775
1	932679	0.0941311	0.125781	0.114485	0.114485
1	932775	0.103184	0.120585	0.111351	0.111351
1	932813	0.113623	0.0884369	0.11979	0.11979
1	933150	0.0860643	0.0809318	0.117124	0.117124
1	933267	0.10355	0.100979	0.116872	0.116872
1	933378	0.0751878	0.0915709	0.121677	0.121677
1	933602	0.114526	0.0987224	0.120736	0.120736
1	933702	0.188536	0.130618	0.119068	0.119119
1	934015	0.119358	0.141749	0.1141	0.1141
1	934145	0.112634	0.15726	0.117054	0.117054
1	934219	0.126411	0.158593	0.118469	0.118469
1	934258	0.17924	0.198145	0.118357	0.118357
1	934263	0.183696	0.198779	0.117659	0.117659
1	934272	0.1436	0.168566	0.118281	0.118281
1	934309	0.152773	0.165967	0.116451	0.116451
1	934313	0.12209	0.160653	0.114881	0.114881
1	934333	0.0946401	0.152259	0.12005	0.12005
1	934359	0.0501231	0.0995012	0.118766	0.118766
1	934429	-0.0232638	0.0157283	0.109359	0.109359
1	934545	0.15456	0.313414	0.136402	0.136402
1	934861	-0.201183	-0.156107	0.152254	0.152254
1	934882	-0.112089	-0.0536947	0.165351	0.165351
1	934920	0.239141	0.318652	0.161446	0.161446
1	934982	0.318585	0.469237	0.151229	0.151229
1	935011	0.26481	0.381271	0.146189	0.146189
1	935126	-0.516564	-0.536521	0.174246	0.174246
1	936281	0.1605	0.259822	0.184361	0.184361
1	936289	0.134234	0.246792	0.186015	0.186015
1	936291	0.134234	0.246792	0.186015	0.186015
1	936303	-0.149102	-0.0758345	0.180867	0.180867
1	936306	-0.0763866	-0.10164	0.166405	0.166405
1	936318	-0.0838028	-0.0971081	0.160508	0.160508
1	936333	-0.206892	-0.141626	0.128416	0.128416
1	936336	-0.101044	-0.0550171	0.129388	0.129388
1	936339	-0.101044	-0.0550171	0.129388	0.129388
1	936342	-0.0814008	-0.033194	0.128767	0.128767
1	936636	0.0866691	0.100395	0.11797	0.11797
1	936662	-0.0431556	0.152002	0.155125	0.155125
1	936669	-0.0623796	0.143392	0.155092	0.155092
1	936728	0.193986	0.175029	0.117081	0.117081
1	936742	0.230457	0.205875	0.121546	0.121546
1	936778	0.170195	0.186861	0.121271	0.121271
1	936813	0.039508	0.109264	0.133205	0.133205
1	937141	0.117709	0.166093	0.122424	0.122424
1	937162	0.0892188	0.151124	0.121876	0.121876
1	937177	0.0292275	0.0887867	0.117166	0.117166
1	937192	0.121057	0.134797	0.121072	0.121072
1	937197	0.134507	0.194268	0.118962	0.118962
1	937203	0.140299	0.21057	0.118459	0.118459
1	937282	0.216427	0.210356	0.136118	0.136118
1	937684	0.107288	0.124282	0.121796	0.121796
1	938232	0.330892	0.480722	0.120991	0.120991
1	938619	0.166964	0.174443	0.121175	0.121175
1	939944	0.116218	0.0976344	0.12004	0.12004
1	940198	0.28181	0.345906	0.155106	0.155106
1	940293	0.136038	0.261178	0.1288	0.1288
1	941022	0.027299	0.0732543	0.116701	0.116701
1	941147	0.109493	0.177664	0.11865	0.11865
1	941786	0.10745	0.122951	0.117062	0.117062
1	942035	0.185984	0.246605	0.117546	0.117546
1	942074	0.117792	0.123913	0.112801	0.112801
1	942306	0.0168304	0.0898933	0.113812	0.113949
1	942435	0.206007	0.227221	0.117423	0.117423
1	942492	0.123096	0.138506	0.119412	0.119412
1	942793	0.191359	0.169989	0.118273	0.118273
1	942813	0.119321	0.103228	0.125966	0.125966
1	942856	0.0957096	0.100122	0.124557	0.124557
1	943104	0.184601	0.198744	0.12545	0.12545
1	943259	0.109902	0.13353	0.112244	0.112244
1	943544	0.166986	0.187489	0.116022	0.116022
1	943601	0.127971	0.134797	0.132202	0.132202
1	943612	0.0879738	0.119673	0.144135	0.144135
1	943859	0.230084	0.27177	0.110363	0.110363
1	943863	0.223146	0.253041	0.114121	0.114121
1	943874	0.130286	0.152836	0.124919	0.124919
1	943933	0.160922	0.117718	0.120787	0.120787
1	943942	0.19231	0.150402	0.121453	0.121453
1	944182	0.173702	0.224031	0.111033	0.111172
1	944261	0.230572	0.241622	0.109066	0.109066
1	944297	0.0598498	0.0924691	0.111501	0.111501
1	944661	-0.0153337	0.0901267	0.122638	0.122638
1	944733	0.0831107	-0.0247087	0.133451	0.133451
1	944954	0.0999786	0.0937439	0.11408	0.11408
1	945569	0.240923	0.407308	0.114342	0.114342
1	945596	0.213091	0.322992	0.111976	0.111976
1	945688	0.139723	0.112909	0.115764	0.115764
1	945730	0.146544	0.178702	0.110374	0.110374
1	945810	0.0456174	0.0831806	0.121177	0.121177
1	945847	-0.0248722	0.0137084	0.118782	0.118782
1	946103	0.100831	0.126765	0.125453	0.125453
1	946170	0.146168	0.204774	0.12607	0.12607
1	946232	0.0172788	0.121344	0.120133	0.120133
1	946297	0.178973	0.287405	0.128829	0.128829
1	946437	0.261099	0.235607	0.109957	0.109957
1	946525	0.0478597	0.112391	0.125134	0.125134
1	946703	0.177537	0.307904	0.125852	0.125852
1	946738	0.279821	0.37352	0.129858	0.129858
1	946834	0.330347	0.331838	0.135607	0.135607
1	947021	0.198405	0.169109	0.153811	0.153811
1	947111	0.157815	0.23712	0.115554	0.115554
1	947570	0.361452	0.309953	0.153137	0.153137
1	947616	0.121553	0.259821	0.124159	0.123725
1	948106	0.142358	0.141802	0.119308	0.119308
1	948425	0.0773492	0.0963497	0.130617	0.130617
1	948433	0.0450713	0.0537415	0.122002	0.122002
1	948932	0.221122	0.298862	0.114659	0.114659
1	948958	0.0428489	0.111916	0.110299	0.110299
1	948978	0.141864	0.180139	0.116975	0.116975
1	949020	0.119685	0.0875125	0.117191	0.117191
1	949057	0.179515	0.137212	0.120884	0.120884
1	949091	0.0980928	0.113385	0.113267	0.113267
1	949277	0.142567	0.237074	0.113951	0.113951
1	949339	0.313615	0.21006	0.1418	0.139215
1	949442	0.245815	0.177738	0.130586	0.130586
1	949568	0.00267701	0.0634437	0.110932	0.110932
1	950026	0.158361	0.203476	0.114938	0.114938
1	950043	0.0936345	0.149792	0.124118	0.123853
1	950225	0.0631018	0.0927492	0.115914	0.115914
1	950256	0.0684878	0.086457	0.117628	0.117628
1	950605	0.0605133	0.0768508	0.124488	0.124488
1	950660	0.30485	0.291216	0.123866	0.123866
1	950684	0.160278	0.245838	0.128428	0.128428
1	950812	0.147416	0.197941	0.12578	0.12578
1	950932	0.112439	0.174941	0.11793	0.11793
1	950946	0.168395	0.223635	0.121945	0.121945
1	950989	0.221698	0.31995	0.129459	0.129459
1	951014	0.119705	0.233857	0.13008	0.13008
1	951199	0.13318	0.11491	0.109222	0.109222
1	951309	0.0919278	0.170836	0.112833	0.112833
1	951408	0.00484072	0.0394836	0.115152	0.115152
1	951506	0.183118	0.138263	0.116502	0.116502
1	952250	0.097569	0.052622	0.120183	0.120265
1	952263	0.089918	0.0572111	0.121021	0.121087
1	952376	0.213845	0.214673	0.12138	0.12138
1	952504	0.116424	0.0405174	0.12271	0.12271
1	952571	0.112809	0.189299	0.116409	0.116409
1	952664	0.144016	0.0895467	0.119578	0.119578
1	952886	0.148775	0.125775	0.119822	0.119822
1	952959	0.187268	0.211798	0.135813	0.135813
1	953105	0.137591	0.0771775	0.117246	0.117246
1	953199	0.149573	0.124707	0.114196	0.114196
1	953221	0.0865611	0.0915842	0.11585	0.11585
1	953344	0.00678992	0.00641803	0.123797	0.123797
1	953601	0.182333	0.21823	0.123328	0.123328
1	953715	0.184632	0.170375	0.111514	0.111514
1	954124	-0.0226496	-0.00662065	0.108424	0.108424
1	954225	0.125154	0.179332	0.115007	0.115007
1	954237	0.0810035	0.148275	0.120458	0.120458
1	954239	0.0650669	0.132014	0.117808	0.117808
1	954242	0.053906	0.111819	0.116443	0.116443
1	954370	0.245298	0.215535	0.119503	0.119503
1	954381	0.250152	0.218784	0.124505	0.124505
1	954622	0.0930775	0.100723	0.117346	0.117346
1	955269	0.0775983	0.0685372	0.115114	0.115114
1	955299	0.0900618	0.0699294	0.115917	0.115917
1	955947	0.180454	0.209667	0.114854	0.114854
1	956813	0.0928735	0.0683864	0.118508	0.118508
1	957416	0.0828927	0.0765955	0.111814	0.111814
1	957787	0.159858	0.146681	0.117	0.117
1	957874	0.170342	0.164907	0.13425	0.13425
1	958033	-0.0250561	0.120755	0.131629	0.131629
1	958140	0.0852621	0.207859	0.133968	0.133968
1	958380	0.118282	0.146699	0.116382	0.116382
1	958597	0.0173918	0.0743255	0.120223	0.12009
1	958635	3.04e-05	0.10919	0.115884	0.115615
1	959130	0.125295	0.106013	0.115324	0.115324
1	960147	0.148131	0.136058	0.111488	0.111488
1	960534	0.161527	0.174139	0.112303	0.112388
1	961126	-0.0654303	0.0311413	0.120394	0.120394
1	961415	0.0558859	0.109597	0.112044	0.112044
1	961954	0.0716429	0.138954	0.111586	0.111586
1	962031	0.106774	0.115846	0.106696	0.106696
1	962171	0.0150178	0.0264132	0.110738	0.110738
1	962737	0.100357	0.147674	0.111879	0.111879
1	962751	0.0673234	0.137636	0.110292	0.110292
1	964334	0.00768652	0.0193931	0.110414	0.110414
1	966077	0.169604	0.0887558	0.122517	0.122517
1	966138	0.14203	0.102032	0.117289	0.117289
1	966243	0.113602	0.161877	0.122635	0.122635
1	966356	0.186886	0.191252	0.129047	0.129047
1	966432	-0.0907702	-0.10875	0.110965	0.110965
1	966651	0.0527131	0.0560298	0.118569	0.118569
1	966652	0.0614439	0.0532737	0.119002	0.119002
1	966901	0.0175983	-0.0111684	0.126598	0.126598
1	967232	-0.0576738	0.040959	0.108264	0.108264
1	967569	0.119041	0.136998	0.113788	0.113788
1	967617	0.126156	0.154926	0.118487	0.118487
1	967636	0.142493	0.154719	0.120484	0.120484
1	967810	0.0918096	0.170241	0.118396	0.118396
1	967895	0.294933	0.281825	0.128819	0.128819
1	968048	-0.00643124	0.0480089	0.121046	0.121046
1	968285	0.0331379	0.148695	0.109218	0.109241
1	968318	0.0820877	0.108923	0.109631	0.109631
1	968401	0.148419	0.128589	0.120206	0.120206
1	968411	0.140805	0.0939724	0.121147	0.121147
1	968508	0.136188	0.0941517	0.117582	0.117582
1	969214	0.146538	0.148164	0.109258	0.109258
1	969276	0.127575	0.0810942	0.116059	0.116059
1	969620	0.0602951	0.0576381	0.108849	0.108849
1	969752	0.0537608	0.0704935	0.113408	0.113408
1	969891	0.0630616	0.0492039	0.111429	0.111429
1	970022	0.0844932	0.0877574	0.109724	0.109806
1	970633	0.0195922	0.0289464	0.111325	0.111325
1	970725	-0.0480273	-0.0799022	0.122915	0.122915
1	970773	0.0548862	0.0574481	0.109818	0.109818
1	970885	0.173099	0.226963	0.110034	0.110034
1	970975	0.0848392	0.0695337	0.119643	0.119643
1	971015	0.134392	0.189169	0.125467	0.125467
1	971020	0.0736886	0.147284	0.1199	0.1199
1	971211	0.166569	0.107201	0.126078	0.126078
1	971624	0.0275719	0.168677	0.175763	0.175614
1	971683	0.263615	0.429119	0.138199	0.138301
1	971773	-0.173996	0.0430408	0.134926	0.13503
1	971774	-0.177893	0.0483684	0.131526	0.131955
1	971947	-0.138589	0.0058181	0.102502	0.102502
1	971954	-0.118607	0.0642886	0.125073	0.125073
1	972041	-0.0661584	-0.0144223	0.124303	0.124303
1	973234	0.0742421	0.0750721	0.109141	0.109141
1	973557	0.130475	0.125618	0.112284	0.112284
1	973839	0.122436	0.150208	0.132135	0.132135
1	974407	0.0879082	0.111937	0.117821	0.117821
1	974577	-0.0208342	-0.0410762	0.116469	0.116469
1	975612	-0.00166521	0.00930282	0.10821	0.108168
1	975902	0.0642586	0.0814969	0.107566	0.107566
1	976163	0.187064	0.18356	0.112486	0.112486
1	976639	0.104605	0.145	0.112639	0.112639
1	976692	0.0563795	0.0415773	0.113168	0.113168
1	977116	0.11576	0.141096	0.117582	0.117582
1	977369	0.0670309	0.0666709	0.115553	0.115553
1	977672	0.172184	0.227406	0.115102	0.115102
1	978515	0.0995553	0.140045	0.115298	0.115298
1	978722	0.203836	0.217089	0.113475	0.113475
1	978892	0.070877	0.101044	0.113836	0.113836
1	978943	0.170881	0.202927	0.110204	0.110204
1	979057	0.15948	0.1506	0.111827	0.111827
1	980590	0.130097	0.153275	0.113827	0.113827
1	981121	0.419838	0.472105	0.213022	0.213022
1	981692	-0.127894	0.22863	0.161756	0.161756
1	981799	0.0833196	0.33498	0.167731	0.167731
1	981801	0.0833196	0.33498	0.167731	0.167731
1	981812	-0.101472	0.145368	0.153865	0.153865
1	981899	0.090983	0.306454	0.136855	0.136855
1	981912	0.115607	0.278281	0.135832	0.135832
1	984230	0.389041	0.589489	0.309918	0.309918
1	984346	0.064266	0.224161	0.170752	0.170752
1	984348	0.0375888	0.197835	0.169285	0.169285
1	984351	0.010639	0.203328	0.152891	0.152891
1	984377	0.180729	0.315858	0.115902	0.115902
1	984396	0.146291	0.280722	0.110186	0.110186
1	984405	0.140318	0.262914	0.111892	0.111892
1	984431	0.194078	0.261641	0.116457	0.116457
1	984447	0.160699	0.223703	0.117238	0.117238
1	984501	0.162698	0.208556	0.124139	0.124139
1	984540	0.165994	0.249972	0.119657	0.119657
1	984547	0.182403	0.284304	0.119201	0.119201
1	984581	0.131802	0.286678	0.118544	0.118544
1	984586	0.129174	0.286811	0.116384	0.116384
1	984600	0.114262	0.25728	0.118541	0.118541
1	984662	0.1733	0.233826	0.121644	0.121644
1	984665	0.1733	0.233826	0.121644	0.121644
1	984677	0.143251	0.199348	0.118313	0.118313
1	984717	0.196376	0.284974	0.121868	0.121868
1	984737	0.213779	0.273662	0.12423	0.12423
1	984738	0.213779	0.273662	0.12423	0.12423
1	984777	-0.00222604	0.0806541	0.129522	0.129522
1	984846	0.270969	0.38714	0.131334	0.131334
1	984906	0.226582	0.42213	0.149456	0.149456
1	987703	0.0573465	0.237377	0.142832	0.143201
1	987704	0.0573465	0.237377	0.142832	0.143201
1	987706	0.0573465	0.237377	0.142832	0.143201
1	987707	0.0573465	0.237377	0.142832	0.143201
1	987744	0.421556	0.621434	0.233638	0.234232
1	987799	-0.0988854	0.119767	0.194754	0.194754
1	987805	-0.123589	0.126264	0.193583	0.193583
1	987813	-0.0439236	0.195435	0.190458	0.190458
1	987823	-0.117386	0.122582	0.190882	0.190882
1	987833	-0.144538	0.172127	0.185714	0.185714
1	987853	-0.0815071	0.0705426	0.146621	0.146621
1	987877	-0.0851352	0.11443	0.157301	0.157301
1	987878	-0.0851352	0.11443	0.157301	0.157301
1	987892	0.20288	0.438441	0.182414	0.182414
1	987920	0.321333	0.433023	0.197927	0.197927
1	987925	0.50394	0.515476	0.210469	0.210469
1	990046	0.070973	0.0867043	0.149195	0.149195
1	992194	0.125998	0.121777	0.115857	0.115857
1	992276	0.125609	0.152041	0.120279	0.120279
1	992407	0.0498385	0.113304	0.134733	0.134733
1	992412	0.053238	0.123412	0.135921	0.135921
1	992519	0.162051	0.279756	0.133603	0.133603
1	992521	0.107604	0.268563	0.136934	0.136934
1	992532	0.0907325	0.323617	0.133899	0.133899
1	992585	0.210549	0.479139	0.178236	0.178236
1	992622	-0.211067	-0.0866404	0.135241	0.135241
1	992632	0.0184252	0.160409	0.161407	0.161407
1	992885	0.0292504	0.127278	0.116549	0.116549
1	993326	0.0869563	0.177656	0.11821	0.11821
1	993452	0.119372	0.118972	0.124482	0.124482
1	995117	0.0421103	0.0847948	0.113005	0.113005
1	995138	0.152068	0.158888	0.115384	0.114959
1	995165	-0.139696	-0.0633681	0.131904	0.131904
1	995177	-0.112095	-0.129847	0.134639	0.134639
1	995198	-0.0170363	-0.00339259	0.121185	0.121185
1	995211	-0.00541108	0.116594	0.11273	0.11273
1	995223	0.0373167	0.121278	0.116216	0.116282
1	995246	0.140866	0.211501	0.115328	0.115329
1	997565	0.203412	0.247639	0.116063	0.116063
1	997616	0.103526	0.103211	0.119267	0.119267
1	1002168	0.062824	0.0674258	0.111107	0.111102
1	1010138	0.117919	0.107547	0.125326	0.125326
1	1015503	0.122162	0.192881	0.11639	0.11639
1	1018188	0.0665315	0.120686	0.10434	0.10434
1	1018259	0.0578569	0.0992827	0.102901	0.102901
1	1018375	0.106577	0.149486	0.102254	0.102254
1	1018540	0.0706471	0.156382	0.100625	0.100625
1	1018863	0.0668827	0.139217	0.104304	0.104304
1	1018934	0.0217512	0.120896	0.105642	0.105642
1	1019499	0.134484	0.203601	0.0991332	0.0991332
1	1019532	0.109971	0.158295	0.104705	0.104705
1	1019605	0.0590031	0.0821698	0.115409	0.115409
1	1019633	0.0843147	0.188807	0.109449	0.109449
1	1020069	0.0930248	0.121546	0.111095	0.111095
1	1020373	0.0910977	0.189699	0.0998014	0.0998203
1	1022215	0.117732	0.177672	0.102069	0.102069
1	1022276	0.0423398	0.101845	0.105993	0.105993
1	1023043	0.0748658	0.17837	0.0991797	0.0991579
1	1024084	0.086108	0.170514	0.10004	0.10004
1	1024991	0.0244242	0.123612	0.101486	0.101486
1	1025045	0.0245343	0.0733871	0.105175	0.105175
1	1025967	0.0802348	0.169376	0.093794	0.093794
1	1026189	0.033666	0.084271	0.108356	0.108356
1	1026223	0.0680386	0.122144	0.110621	0.110621
1	1027391	0.0424675	0.14549	0.0998653	0.0998653
1	1027924	-0.0146622	0.095133	0.104133	0.104133
1	1028117	0.0820624	0.15923	0.10193	0.10193
1	1028828	0.138867	0.242498	0.100941	0.100941
1	1028922	0.0628235	0.181161	0.0995648	0.0995648
1	1029134	0.141442	0.186611	0.105032	0.105032
1	1029542	0.148863	0.183944	0.103801	0.103801
1	1030042	0.0691953	0.170398	0.103662	0.103687
1	1030572	0.058756	0.166343	0.103433	0.103433
1	1030635	0.067399	0.160308	0.101763	0.101763
1	1030817	0.0642367	0.127002	0.100496	0.100496
1	1030821	0.0748357	0.126626	0.100782	0.100782
1	1031454	0.0817409	0.171388	0.102636	0.102636
1	1031506	-0.0498159	-0.0174285	0.131612	0.131253
1	1031595	0.0238146	0.0782373	0.0996588	0.0994788
1	1031940	0.0379963	0.146404	0.10543	0.10543
1	1032392	0.0799411	0.13934	0.114072	0.114072
1	1032493	0.125848	0.23701	0.101021	0.101021
1	1032971	-0.0358861	0.0348372	0.107824	0.107824
1	1033126	0.136355	0.219273	0.105006	0.105006
1	1033599	0.18872	0.274197	0.100479	0.100479
1	1033681	-0.0231233	0.0701583	0.106811	0.10666
1	1033688	-0.053499	0.0365671	0.105656	0.10557
1	1033733	0.0744102	0.196983	0.114147	0.114123
1	1033737	0.0939785	0.187276	0.115092	0.114967
1	1033743	0.128494	0.211663	0.115936	0.115737
1	1033773	0.0292448	0.133353	0.119572	0.119346
1	1033776	0.0292448	0.133353	0.119572	0.119346
1	1033781	-0.00443437	0.101532	0.118113	0.117691
1	1033794	0.0644542	0.189612	0.126049	0.126125
1	1033804	0.12883	0.229171	0.123719	0.123751
1	1033807	0.12883	0.229171	0.123719	0.123751
1	1033820	0.125713	0.235778	0.122991	0.123032
1	1033836	0.0921506	0.156811	0.11576	0.115805
1	1033892	0.0944867	0.171562	0.105155	0.105155
1	1033905	0.0713593	0.164798	0.102246	0.102246
1	1033910	0.0768379	0.163968	0.102345	0.102345
1	1033911	0.0768379	0.163968	0.102345	0.102345
1	1033963	0.0984453	0.190761	0.0980237	0.0980237
1	1033976	0.116498	0.207869	0.105438	0.105438
1	1034033	0.0497199	0.11114	0.109762	0.109762
1	1034137	0.231324	0.294885	0.112042	0.112042
1	1034242	0.106775	0.187069	0.108323	0.108323
1	1034362	0.116513	0.20389	0.105383	0.105383
1	1034444	0.187663	0.258086	0.108764	0.108764
1	1034448	0.183476	0.256863	0.108693	0.108693
1	1034473	0.14669	0.279866	0.115177	0.115177
1	1035007	0.132557	0.204716	0.0992168	0.0992168
1	1035010	0.151021	0.224898	0.100367	0.100367
1	1035020	0.148063	0.251533	0.101352	0.101352
1	1035024	0.0769849	0.187577	0.0964569	0.0964569
1	1035031	0.125466	0.235457	0.100139	0.100139
1	1035049	0.155577	0.243522	0.103646	0.103646
1	1035052	0.135544	0.227101	0.133035	0.133035
1	1035065	0.102125	0.218903	0.101729	0.101729
1	1035073	0.0873183	0.204804	0.102222	0.102222
1	1035110	0.120823	0.244003	0.112455	0.112455
1	1035111	0.123843	0.252567	0.112517	0.112517
1	1035128	0.0304074	0.203158	0.108412	0.108412
1	1035183	0.032174	0.0871732	0.124214	0.124378
1	1035201	0.155477	0.281899	0.129573	0.130129
1	1035210	0.109621	0.261999	0.130548	0.131111
1	1035213	0.112382	0.252262	0.132085	0.132527
1	1035233	0.15972	0.278367	0.119374	0.119322
1	1035236	0.10531	0.198445	0.0898283	0.0898283
1	1035288	0.250576	0.356427	0.10307	0.10307
1	1035345	0.150459	0.295313	0.102778	0.102778
1	1035426	0.0882804	0.206354	0.0961272	0.0961272
1	1035440	0.120024	0.267739	0.101729	0.101729
1	1036408	0.10057	0.19523	0.101435	0.101435
1	1036872	0.081374	0.152715	0.107682	0.107682
1	1036981	0.130392	0.159339	0.105724	0.105724
1	1037320	0.278392	0.368124	0.108808	0.108808
1	1038357	0.0974454	0.203427	0.108198	0.108198
1	1039484	-0.0325836	0.118406	0.0938437	0.0938437
1	1039591	0.137426	0.244751	0.106226	0.106226
1	1040689	0.090946	0.206912	0.102692	0.102692
1	1041322	0.11673	0.204966	0.104551	0.104551
1	1043629	0.00812608	0.100323	0.10753	0.10753
1	1043667	0.0719203	0.133997	0.106183	0.106183
1	1043817	0.00633856	0.0904446	0.108821	0.108821
1	1043843	-0.040421	0.0576396	0.106333	0.106333
1	1043954	0.0690111	0.178078	0.122857	0.122006
1	1043955	0.0690111	0.178078	0.122857	0.122006
1	1043994	0.553615	0.774955	0.30205	0.302261
1	1043997	0.263439	0.377446	0.318819	0.318819
1	1044005	0.561551	0.62857	0.308314	0.308897
1	1044012	0.51272	0.679107	0.302263	0.302263
1	1044028	0.417032	0.688694	0.282143	0.282213
1	1044033	-0.158694	-0.144617	0.247186	0.247106
1	1044039	0.482753	0.657648	0.301054	0.301054
1	1044040	0.356885	0.553391	0.297379	0.297379
1	1044137	0.130821	0.239948	0.115042	0.115386
1	1044161	0.0866058	0.191075	0.10658	0.106796
1	1044174	0.0803265	0.180513	0.105471	0.105705
1	1044179	0.100082	0.167	0.103642	0.103904
1	1044355	0.199956	0.260808	0.107681	0.107681
1	1044419	0.121515	0.217728	0.106069	0.106069
1	1044638	0.0325548	0.133669	0.11176	0.11176
1	1044788	0.140246	0.202108	0.107718	0.107718
1	1044798	0.140246	0.202108	0.107718	0.107718
1	1044805	0.141733	0.206866	0.108229	0.108229
1	1044864	0.0886607	0.157013	0.103817	0.103817
1	1044865	0.0886607	0.157013	0.103817	0.103817
1	1044911	-0.00970229	6.17e-05	0.105597	0.105597
1	1044946	0.067564	0.12891	0.105628	0.105628
1	1045028	0.0389144	0.0890183	0.104641	0.104641
1	1045060	0.097124	0.141634	0.107211	0.107211
1	1045112	0.0674871	0.0919104	0.104689	0.104689
1	1045123	-0.0094207	0.0133378	0.103475	0.103475
1	1045131	0.0191581	0.0462439	0.110685	0.110685
1	1045160	0.165039	0.211058	0.10983	0.10983
1	1045177	0.16372	0.217427	0.110517	0.110517
1	1045186	0.171274	0.220975	0.110268	0.110268
1	1045187	0.171274	0.220975	0.110268	0.110268
1	1045194	0.180388	0.231213	0.110837	0.110837
1	1045253	-0.00388703	0.142715	0.107776	0.107776
1	1045292	0.0772324	0.189121	0.111324	0.111324
1	1045301	0.150364	0.269558	0.110966	0.110966
1	1045356	0.155524	0.215067	0.111082	0.111082
1	1045392	0.227309	0.292725	0.112386	0.112386
1	1045414	0.191011	0.267447	0.114761	0.114761
1	1045428	0.155375	0.270022	0.121153	0.121153
1	1045434	0.155375	0.270022	0.121153	0.121153
1	1045445	0.148738	0.285842	0.117016	0.117016
1	1045451	0.128117	0.24394	0.117378	0.117378
1	1045512	0.155067	0.198831	0.110077	0.110077
1	1045543	0.118496	0.19096	0.104461	0.104461
1	1045586	0.00659928	0.105444	0.106522	0.106522
1	1045591	0.0118367	0.129713	0.110888	0.110888
1	1045632	0.151093	0.263584	0.104499	0.104499
1	1045636	0.140015	0.259534	0.105293	0.105293
1	1045721	0.156948	0.217844	0.106513	0.106513
1	1045724	0.162902	0.222873	0.107344	0.107344
1	1045792	0.170342	0.217935	0.102704	0.102704
1	1045798	0.173279	0.233534	0.101254	0.101254
1	1045845	0.141412	0.190269	0.109323	0.109323
1	1045855	0.193459	0.221701	0.0978253	0.0978253
1	1045871	0.112205	0.151317	0.103412	0.103412
1	1045896	0.161092	0.238974	0.0991926	0.0991926
1	1045960	0.0366006	0.110327	0.0951477	0.0951477
1	1045975	0.114057	0.214001	0.0987802	0.0987802
1	1045985	0.0980398	0.168982	0.0921628	0.0921628
1	1045986	0.0922143	0.187005	0.100499	0.100499
1	1046007	0.127492	0.237399	0.102486	0.102486
1	1046008	0.109224	0.207905	0.103442	0.103442
1	1046081	0.0427485	0.137892	0.0975367	0.0975367
1	1046082	0.0399242	0.137519	0.0968895	0.0968895
1	1046194	0.0639632	0.130047	0.107312	0.107312
1	1046205	0.0697332	0.132708	0.105397	0.105397
1	1046287	0.0513485	0.128334	0.0983886	0.0983886
1	1046341	0.112617	0.176146	0.100395	0.100395
1	1046370	0.00575527	0.0779021	0.0914667	0.0914667
1	1046382	-0.00986874	0.0643701	0.0960514	0.0960514
1	1046411	0.139442	0.243756	0.101138	0.101138
1	1046428	0.217597	0.245722	0.0966217	0.0966217
1	1046567	0.127449	0.0977146	0.0856725	0.0856725
1	1047385	0.0255572	0.139828	0.105484	0.105484
1	1048729	0.0414737	0.121393	0.102626	0.102626
1	1049275	0.127879	0.189143	0.0964898	0.0965137
1	1050995	0.0361338	0.158402	0.0997071	0.0997071
1	1051618	0.0222921	0.0971419	0.101105	0.101105
1	1053269	0.0449785	0.126036	0.100089	0.100089
1	1053989	0.158396	0.197547	0.103999	0.103999
1	1054413	0.0781134	0.163371	0.10643	0.10643
1	1055505	0.267123	0.346752	0.108982	0.108982
1	1055612	0.113048	0.115912	0.107508	0.107508
1	1055626	0.059985	0.107231	0.103601	0.103601
1	1055689	0.0510672	0.0881684	0.116392	0.116392
1	1055811	-0.00847923	0.164483	0.107533	0.107533
1	1056261	0.19285	0.317229	0.1058	0.1058
1	1061993	0.107199	0.174557	0.102963	0.102963
1	1065100	-0.128189	-0.194281	0.132692	0.132663
1	1067244	0.27381	0.253566	0.127873	0.127873
1	1072907	-0.27057	-0.134323	0.164479	0.164524
1	1074463	0.238825	0.369865	0.101963	0.101963
1	1081724	0.0705947	0.151953	0.103645	0.103645
1	1087351	0.0091301	0.178268	0.0971643	0.0971643
1	1094648	0.0489556	0.0558018	0.103281	0.103281
1	1109470	-0.122683	0.00356815	0.142359	0.142359
1	1112018	0.14313	0.127693	0.116445	0.116672
1	1115568	0.237797	0.301413	0.129942	0.130161
1	1117375	0.122578	0.0719605	0.114719	0.114719
1	1117466	0.204911	0.170302	0.121425	0.121425
1	1121740	0.00510604	0.0352673	0.134666	0.134666
1	1124636	0.12218	0.0887347	0.110223	0.110223
1	1128042	0.104773	0.0914879	0.126992	0.126992
1	1136346	0.133631	0.18718	0.109275	0.109002
1	1145737	-0.0310076	0.0330212	0.118507	0.118507
1	1151085	-0.0719066	0.0736677	0.130712	0.130712
1	1162495	0.0985028	0.155336	0.103053	0.103053
1	1175267	0.248508	0.312902	0.11523	0.11523
1	1175270	0.249991	0.305968	0.114438	0.114438
1	1175272	0.195185	0.257817	0.103885	0.103885
1	1175287	0.261192	0.311761	0.121512	0.121512
1	1175301	0.249571	0.30338	0.117607	0.117607
1	1175528	-0.055607	0.0355358	0.124846	0.124846
1	1176090	0.164035	0.201071	0.104702	0.104702
1	1204100	0.00771675	0.0846763	0.123243	0.122943
1	1205552	0.226091	0.195577	0.106523	0.106523
1	1222839	-0.0421516	0.0436001	0.12157	0.12157
1	1244264	0.0283555	0.140678	0.127002	0.127002
1	1244435	0.0775779	0.138412	0.127467	0.127467
1	1247142	0.0886884	0.238312	0.129899	0.129899
1	1248036	0.165681	0.316982	0.102063	0.101413
1	1263698	0.124508	0.242911	0.194209	0.194209
1	1263892	0.140561	0.210882	0.135368	0.1353
1	1269484	0.0899911	0.268791	0.0962041	0.0962041
1	1269870	0.181479	0.343307	0.181851	0.181851
1	1271314	-0.0172003	-0.0165157	0.137448	0.137487
1	1273543	0.201146	0.201868	0.117072	0.117072
1	1274849	0.18877	0.31185	0.140438	0.13999
1	1276169	0.045351	0.206578	0.156187	0.156187
1	1281183	0.0864569	0.0892484	0.121982	0.121982
1	1282187	0.0606253	0.166199	0.112828	0.112828
1	1286084	0.0980167	0.127022	0.104984	0.104984
1	1299321	-0.0394172	0.146288	0.130534	0.130534
1	1301093	-0.186329	-0.159939	0.138119	0.138119
1	1303977	0.347829	0.327993	0.186749	0.186749
1	1310391	0.00215004	0.169011	0.298179	0.298179
1	1312566	0.344446	0.153233	0.151828	0.151828
1	1316057	0.243042	0.316203	0.118561	0.118561
1	1317428	0.0891559	0.143372	0.120834	0.120834
1	1324126	0.174071	0.271017	0.195193	0.195224
1	1327714	0.143498	0.197556	0.122268	0.122268
1	1331665	-0.222301	0.0767832	0.263625	0.263618
1	1334135	0.1319	0.0166201	0.135307	0.135307
1	1339219	0.0697724	0.116774	0.105378	0.105104
1	1339534	0.013825	0.203981	0.120577	0.120802
1	1339535	-0.00076845	0.109224	0.138196	0.138183
1	1343548	-0.00117519	0.175564	0.119819	0.119819
1	1347950	0.108841	0.130285	0.107713	0.107222
1	1347978	-0.137135	-0.0695984	0.137039	0.137039
1	1352911	-0.0796239	0.108093	0.123484	0.123484
1	1353442	0.0369951	0.0990351	0.112308	0.112308
1	1353778	-0.0910348	0.081872	0.116538	0.116538
1	1357266	-0.0426848	0.141106	0.112616	0.11259
1	1358480	0.0440819	0.0971486	0.115254	0.115254
1	1360285	0.058902	0.0984272	0.114157	0.114157
1	1360651	-0.0505332	-0.0294879	0.113585	0.113652
1	1360686	-0.0135892	0.0422059	0.109548	0.109258
1	1361381	0.194875	0.221472	0.109144	0.109234
1	1363297	0.191264	0.188859	0.108813	0.108813
1	1363315	0.166553	0.222348	0.109716	0.109716
1	1363385	0.0271625	0.141043	0.106306	0.106306
1	1363396	0.0859018	0.143895	0.112663	0.112663
1	1363406	0.0585668	0.130744	0.110306	0.110059
1	1365411	0.0366405	0.0599701	0.116882	0.11689
1	1365426	-0.00396455	-0.00121596	0.116976	0.116902
1	1365677	0.127345	0.166285	0.116479	0.116479
1	1365704	0.0760173	0.0675584	0.114892	0.114892
1	1365708	0.125468	0.112564	0.112492	0.112492
1	1365711	0.114642	0.100518	0.114174	0.114174
1	1365837	0.0886643	0.0198233	0.102884	0.102884
1	1365841	0.113327	0.0423893	0.121745	0.121444
1	1365864	0.0412748	-0.0156468	0.100033	0.100033
1	1365986	0.114852	0.16253	0.103622	0.103129
1	1366009	0.116231	0.191135	0.105349	0.10485
1	1366048	-0.00885281	0.103187	0.141177	0.141322
1	1366075	0.112861	0.146169	0.110645	0.110548
1	1366170	0.108144	0.14458	0.118397	0.118399
1	1366200	-0.409081	-0.139932	0.170109	0.170187
1	1366203	-0.485077	-0.205399	0.173915	0.173902
1	1366211	-0.384376	-0.107936	0.165142	0.164969
1	1366212	-0.380993	-0.105706	0.16392	0.163754
1	1366214	-0.371316	-0.0440776	0.166528	0.166811
1	1366220	-0.264924	-0.125941	0.143007	0.14319
1	1366221	-0.264924	-0.125941	0.143007	0.14319
1	1366229	-0.0354286	0.0144225	0.127112	0.127145
1	1366259	0.164469	0.158479	0.118426	0.118426
1	1366265	0.151664	0.13464	0.117574	0.117574
1	1366315	-0.130241	-0.034994	0.108568	0.108568
1	1366329	-0.0477739	0.0280492	0.117927	0.117927
1	1366346	-0.0370305	0.0563827	0.122465	0.122465
1	1366353	-0.109635	-0.0380833	0.108537	0.108537
1	1366390	0.207817	0.23228	0.124212	0.124212
1	1366398	0.223931	0.310604	0.126434	0.126434
1	1366407	0.23174	0.300531	0.127351	0.127351
1	1366457	0.171244	0.228548	0.12768	0.12768
1	1366521	-0.0286855	-0.01339	0.117045	0.117045
1	1366552	0.134338	0.146927	0.113474	0.113474
1	1366574	0.271538	0.452668	0.235839	0.235621
1	1366639	0.271985	0.423717	0.137202	0.136361
1	1366644	0.248817	0.392919	0.140877	0.139324
1	1366668	0.246327	0.336511	0.1278	0.127397
1	1366673	0.246327	0.336511	0.1278	0.127397
1	1366684	0.271833	0.321929	0.12547	0.12523
1	1366695	0.275541	0.296544	0.136587	0.136355
1	1366697	0.276129	0.301231	0.140942	0.140321
1	1366724	0.126114	0.107125	0.133233	0.132326
1	1366734	0.160614	0.136038	0.134917	0.13381
1	1366738	0.154484	0.150343	0.131652	0.130306
1	1366749	0.170704	0.225044	0.129712	0.129712
1	1366754	0.139368	0.187419	0.122354	0.122354
1	1366757	0.147027	0.202773	0.129388	0.129388
1	1366771	0.321914	0.297288	0.140096	0.140096
1	1366776	0.321885	0.255194	0.134092	0.134092
1	1366802	0.175579	0.170979	0.141469	0.140735
1	1366830	0.0427307	0.0208173	0.117802	0.116895
1	1366838	0.0139262	0.0019584	0.117561	0.115672
1	1366866	-0.0586944	-0.0317047	0.1436	0.14266
1	1366989	0.235685	0.330475	0.133728	0.131151
1	1366991	0.235685	0.330475	0.133728	0.131151
1	1367091	0.0752983	0.14896	0.11386	0.11386
1	1367100	0.0835015	0.15192	0.114225	0.114225
[truncated: 496,281+ more rows]
