# Supplementary material for: Genome-wide association study identifies a gene responsible for temperature-dependent rice germination
Source: Nat Commun. 2022 Sep 29;13:5665. doi: 10.1038/s41467-022-33318-5 (PMC9523024; doi:10.1038/s41467-022-33318-5)
Supplement: Supplementary file 6 — Supplementary Data 3 [file 41467_2022_33318_MOESM6_ESM.xlsx]

## Sheet: Supplementary Data 3
Supplementary Data 3. BLUP estimation of allelic effects for G × E GWAS shown in Fig. 1d.
chrom	pos	Effect at 30 °C	Effect at 15 °C	Standard deviation of effect at 30 °C	Standard deviation of effect at 15 °C
1	1151	0.0277635	-0.0122213	0.146549	0.146511
1	6918	-0.0611707	0.0827566	0.100282	0.100282
1	17263	0.0279148	0.094948	0.101535	0.101535
1	21547	0.225076	0.280513	0.185372	0.185372
1	29767	0.0781	-0.0217197	0.198509	0.198509
1	31071	0.199142	0.281887	0.165521	0.165521
1	31478	0.171227	0.234956	0.162282	0.162282
1	31843	0.128853	0.186044	0.172733	0.172733
1	33667	-0.0333345	0.131678	0.103808	0.103808
1	34057	-0.0474146	0.081362	0.105354	0.105354
1	35239	-0.0513542	0.130254	0.10526	0.10526
1	38389	-0.00620769	0.102113	0.0977204	0.0977204
1	41890	0.0121099	0.145068	0.105211	0.105211
1	46471	-0.0207736	0.0734239	0.0957294	0.0957294
1	50592	0.0125147	0.0790724	0.106883	0.106883
1	55398	-0.0592536	0.0813977	0.0956115	0.0956115
1	67141	-0.0476812	0.0489194	0.156426	0.155552
1	80681	-0.0446784	0.0321121	0.101255	0.101255
1	84683	-0.0150229	0.108586	0.100203	0.100203
1	95019	-0.083368	0.00267912	0.10707	0.10707
1	97088	0.13165	0.14159	0.170777	0.170777
1	97095	0.126157	0.133097	0.171989	0.171989
1	97103	0.111418	0.115512	0.170998	0.170998
1	97118	0.0847834	0.130943	0.181182	0.181182
1	97123	0.157903	0.167733	0.175499	0.175499
1	105111	0.228411	0.0821286	0.224693	0.224693
1	109794	-0.100578	0.0732625	0.182263	0.183036
1	118797	0.0034848	-0.10517	0.163389	0.163249
1	120098	0.0107479	0.193071	0.27426	0.27426
1	121173	0.172569	0.354933	0.174913	0.174837
1	123009	-0.025227	0.0642205	0.0996173	0.0996173
1	124229	0.321187	0.342887	0.169815	0.169834
1	126496	0.123969	0.227788	0.152498	0.152498
1	126842	-0.0158615	-0.039709	0.171028	0.171028
1	126942	-0.170658	-0.0427371	0.113039	0.113039
1	126943	-0.192329	-0.0546369	0.113427	0.113427
1	127606	0.102152	0.0594739	0.220377	0.220377
1	129602	0.22066	0.272719	0.172626	0.172626
1	133537	-0.121542	0.0032276	0.103026	0.103026
1	135535	0.244539	0.336973	0.166277	0.166277
1	135793	0.373315	0.269155	0.164554	0.164554
1	137002	0.203751	0.291528	0.19087	0.19087
1	150920	-0.0669583	-0.0264891	0.10075	0.10075
1	150927	0.249278	0.295059	0.163082	0.163082
1	156854	-0.0894468	0.159865	0.119309	0.119309
1	161393	-0.00157308	0.0248491	0.103454	0.103454
1	161907	0.0196793	0.0844604	0.104115	0.104115
1	162062	0.159663	0.231842	0.164322	0.164322
1	163529	0.0763561	0.117941	0.148468	0.148468
1	165099	-0.030251	0.0352653	0.108221	0.108221
1	169101	0.0618426	0.13441	0.167696	0.167696
1	170814	0.0895075	0.0796228	0.107415	0.107415
1	171576	0.0366678	0.136543	0.0996995	0.0996683
1	173923	0.0782256	0.233369	0.15881	0.15881
1	174826	-0.049078	0.107741	0.115606	0.115606
1	175973	-0.0279626	0.0766859	0.119538	0.119538
1	176402	-0.042977	0.138917	0.109882	0.109882
1	178107	0.145277	0.119311	0.19088	0.19088
1	178109	-0.0145899	0.116207	0.108117	0.108117
1	181426	0.0271426	0.100022	0.119604	0.119604
1	181578	0.200529	0.184424	0.178553	0.178553
1	181807	0.166348	0.178468	0.167033	0.167033
1	183480	0.0233199	0.149679	0.15751	0.15751
1	183691	0.0726508	0.142242	0.107461	0.107461
1	185533	0.262839	0.250855	0.15573	0.15573
1	185670	-0.15197	-0.0515137	0.20745	0.207627
1	185989	-0.00499161	-0.0014243	0.166041	0.165983
1	195136	-0.0339601	0.060555	0.103157	0.103157
1	214488	0.104706	0.0631339	0.167613	0.167613
1	214775	-0.0176734	0.0971238	0.09195	0.09195
1	222348	0.126604	0.159264	0.163784	0.163784
1	222355	0.127658	0.170752	0.163062	0.163062
1	223042	-0.0539671	0.129834	0.105976	0.105979
1	223538	0.130135	0.0374889	0.202238	0.202238
1	225668	0.0884043	0.106212	0.172795	0.172795
1	234054	-0.0987002	-0.132451	0.130694	0.130694
1	234741	0.0519077	0.0817717	0.162985	0.162985
1	236925	-0.104818	-0.0350555	0.111869	0.111869
1	239778	-0.0105248	0.118435	0.104753	0.104753
1	241442	-0.00243566	0.0395287	0.0995927	0.0995927
1	245546	-0.123377	0.0127505	0.0964285	0.0964285
1	246945	-0.0166118	0.102766	0.108727	0.108727
1	247862	-0.0326324	0.0567048	0.0951896	0.0951896
1	248115	0.564954	0.161636	0.160403	0.160388
1	248138	0.781419	0.161194	0.150959	0.151122
1	259163	0.0395442	-0.188681	0.103459	0.103459
1	259659	-0.120039	0.00789697	0.199368	0.199299
1	261059	-0.0362928	0.0660973	0.110873	0.110873
1	265699	0.0308979	0.106944	0.149227	0.149227
1	270481	0.18355	0.301944	0.170478	0.170478
1	273608	-0.119812	0.00345012	0.103739	0.103739
1	273988	-0.0497041	-0.0545998	0.118005	0.118005
1	275958	0.109864	0.258906	0.18044	0.180167
1	282897	-0.133679	0.0110651	0.120232	0.120268
1	283906	-0.096333	0.00772538	0.11115	0.11115
1	283938	-0.141375	-0.0171383	0.120982	0.120982
1	285333	-0.0382429	0.0535105	0.132748	0.13286
1	288842	-0.17244	-0.0578197	0.117928	0.117883
1	296781	0.0137213	0.110505	0.0990853	0.0990853
1	298590	-0.133789	0.00945009	0.114917	0.114917
1	302948	0.0445571	0.106416	0.105875	0.105875
1	304168	-0.0933279	-0.0282919	0.102495	0.102495
1	306938	-0.0931062	-0.0849458	0.107323	0.107323
1	315949	-0.0631191	0.0670711	0.135264	0.135264
1	317779	-0.0525482	0.032575	0.10492	0.104923
1	320710	-0.0415906	-0.00288911	0.144696	0.144696
1	325341	0.157206	0.163464	0.18214	0.181838
1	334436	-0.0825791	-0.0450325	0.15323	0.15323
1	335603	-0.117247	-0.0185632	0.115278	0.115278
1	342707	-0.0696628	-0.0456116	0.149392	0.149392
1	361010	-8.3111e-05	0.0913966	0.12322	0.12322
1	371149	-0.0477333	-0.0173704	0.128559	0.128559
1	383163	-0.0135823	-0.0350286	0.147282	0.147282
1	383428	-0.0837039	-0.0690276	0.130222	0.130222
1	387565	-0.1376	-0.00164297	0.131187	0.131134
1	390604	0.00513921	0.0231938	0.121314	0.121201
1	397655	-0.0231316	0.0655204	0.125884	0.125884
1	402630	-0.0304735	0.0532142	0.0937922	0.0938843
1	405792	-0.193934	-0.171626	0.0947553	0.0947553
1	413343	-0.0306339	0.0903472	0.151903	0.151903
1	421857	0.0220006	0.114569	0.0965396	0.0965396
1	422153	-0.0989715	-0.0103705	0.118014	0.118014
1	431976	0.0533686	0.175115	0.116951	0.116925
1	443105	-0.119088	-0.00967935	0.0924108	0.0924108
1	444350	-0.00413177	0.0733387	0.0991882	0.0991511
1	451995	-0.164488	-0.324021	0.256429	0.256429
1	454405	0.136256	0.155172	0.150305	0.150305
1	455044	-0.0999297	0.0155572	0.0938416	0.0938416
1	466150	-0.156185	0.0605693	0.124915	0.124882
1	467381	-0.365679	-0.240981	0.176643	0.17665
1	467573	0.0979242	0.0744063	0.172532	0.172641
1	468944	0.258182	0.216178	0.199851	0.199851
1	469432	-0.160683	-0.00278394	0.109976	0.109931
1	470769	0.115296	0.179951	0.151616	0.151675
1	479055	-0.0870534	0.0760449	0.0946438	0.0947308
1	484177	0.163484	0.170599	0.163575	0.163575
1	489186	0.0612866	0.0635974	0.152622	0.152622
1	497735	-0.112565	0.017366	0.0921133	0.0921133
1	500861	-0.0535307	-0.103437	0.266524	0.266524
1	505847	0.0122537	0.0549231	0.142961	0.142961
1	508228	-0.0659219	-0.0405646	0.199948	0.199948
1	530970	-0.192792	-0.0279791	0.102939	0.103012
1	531773	-0.128534	0.0586504	0.105252	0.105252
1	533078	-0.108199	-0.02798	0.0977755	0.0977755
1	534357	-0.117815	0.0250955	0.0884584	0.0884584
1	539422	-0.11824	0.111376	0.0971481	0.0971481
1	546788	0.0299845	0.0955516	0.149008	0.149008
1	547073	-0.00889515	0.0676503	0.136758	0.136758
1	547128	-0.201529	-0.0193076	0.13219	0.13219
1	548312	-0.105179	0.0577787	0.0965553	0.0965553
1	551300	-0.0692052	0.0544473	0.0875951	0.0875951
1	551974	-0.0853181	0.0343048	0.0913922	0.0913916
1	558374	-0.100768	0.0845136	0.0925729	0.0925729
1	561420	-0.123322	0.0666174	0.100706	0.100706
1	561504	0.160953	0.128029	0.149981	0.149981
1	570816	-0.0915582	0.0631459	0.090311	0.090311
1	571465	-0.106435	-0.0164933	0.0897292	0.0897292
1	580115	0.0804323	0.163546	0.158838	0.158838
1	581140	-0.118195	0.0182546	0.0986067	0.0986067
1	581330	-0.125583	0.0109962	0.0893785	0.0893785
1	594195	-0.0551715	0.127292	0.0966999	0.0966999
1	600441	-0.13469	0.0495435	0.0940411	0.0940411
1	612076	-0.221166	-0.0702419	0.0980274	0.0980274
1	612077	-0.217609	-0.0724143	0.0972617	0.0972617
1	617229	-0.161886	0.0194668	0.15517	0.15517
1	618781	0.143472	0.0942089	0.128083	0.128083
1	626128	0.0363897	0.147638	0.127663	0.127663
1	626130	0.0213801	0.142189	0.126886	0.126886
1	639993	0.357439	0.313562	0.113132	0.113132
1	647709	-0.0190395	0.15417	0.147363	0.147363
1	653699	-0.0635596	0.0111879	0.124091	0.124091
1	659172	0.111899	0.149626	0.122679	0.122679
1	662320	0.297042	0.545317	0.155854	0.155854
1	670917	0.207665	0.246423	0.126228	0.126228
1	671536	0.218214	0.222542	0.117916	0.117916
1	675191	0.140226	0.162876	0.112867	0.112867
1	675504	0.125726	0.226224	0.119495	0.119495
1	678451	0.301146	0.189909	0.157696	0.157696
1	685157	0.0194388	0.193811	0.189636	0.189674
1	691609	0.425047	0.495471	0.140553	0.140468
1	694555	0.396955	0.582802	0.163762	0.163762
1	694597	0.280315	0.342482	0.150677	0.150677
1	694622	0.540623	0.497793	0.142978	0.142978
1	694746	0.0610078	0.105527	0.127204	0.127204
1	695090	0.138867	0.115872	0.134141	0.134141
1	695189	0.0448014	0.104675	0.130692	0.130692
1	695213	0.031911	0.0868443	0.131646	0.131646
1	695646	0.171772	0.222833	0.126436	0.126436
1	695816	0.151436	0.191643	0.127087	0.127087
1	700155	0.392834	0.500063	0.153302	0.153302
1	700210	0.320381	0.400534	0.138323	0.138323
1	700654	0.204303	0.379528	0.130086	0.130086
1	700854	0.031052	0.203012	0.135162	0.135162
1	701100	0.214994	0.361027	0.158885	0.158737
1	715491	0.179584	0.232731	0.122985	0.122985
1	715530	0.223623	0.285395	0.128682	0.128682
1	715563	0.208969	0.269326	0.125228	0.125228
1	715602	0.22355	0.325481	0.123335	0.123335
1	715607	0.213335	0.286483	0.119563	0.119563
1	715616	0.231987	0.310659	0.119251	0.119251
1	715782	0.201284	0.278546	0.119554	0.119554
1	715815	0.275957	0.323859	0.118269	0.118269
1	715893	0.165174	0.233199	0.120026	0.120026
1	715908	0.146776	0.23765	0.12197	0.12197
1	715981	0.201064	0.200622	0.119123	0.119123
1	716111	0.115342	0.156809	0.113883	0.113883
1	716498	0.149443	0.228394	0.131106	0.131106
1	716518	0.166985	0.232568	0.130489	0.130489
1	716520	0.166985	0.232568	0.130489	0.130489
1	716547	0.149192	0.163549	0.121858	0.121858
1	716554	0.158453	0.176246	0.129647	0.129647
1	716556	0.135784	0.179324	0.131463	0.131463
1	716589	0.0943562	0.121618	0.127198	0.127198
1	716609	0.133552	0.120149	0.122656	0.122312
1	716653	0.185518	0.226385	0.122907	0.122907
1	716703	0.113999	0.16837	0.126703	0.126703
1	716719	0.108799	0.167307	0.122602	0.122602
1	716740	0.0982452	0.157317	0.124532	0.124532
1	716751	0.093931	0.16036	0.122966	0.122966
1	717047	0.149482	0.178285	0.119968	0.119968
1	717250	0.16372	0.177341	0.117366	0.117366
1	717777	0.183558	0.155086	0.131882	0.131882
1	717834	0.0676482	0.107435	0.122238	0.122238
1	717857	0.146478	0.168255	0.127177	0.127177
1	717887	0.108962	0.162883	0.126706	0.127219
1	717937	0.108592	0.155102	0.118195	0.118195
1	718215	0.160412	0.218775	0.118176	0.118176
1	718403	0.141067	0.131367	0.12431	0.12431
1	718458	0.0880398	0.128009	0.121117	0.121117
1	719378	0.152966	0.196258	0.132304	0.132281
1	719436	0.327326	0.308514	0.131467	0.131514
1	719721	0.077857	0.165504	0.310963	0.310963
1	719967	0.118967	0.151282	0.120949	0.120949
1	720328	0.165459	0.180102	0.122364	0.122364
1	720337	0.161696	0.176304	0.122035	0.122035
1	720399	0.120012	0.17718	0.124235	0.124235
1	720425	0.235292	0.26202	0.123494	0.123494
1	720555	0.112888	0.15974	0.127879	0.127879
1	721561	0.182716	0.204482	0.119715	0.119715
1	722009	0.133781	0.176523	0.131534	0.131534
1	722458	0.169738	0.21245	0.112951	0.112951
1	722516	0.1792	0.241213	0.120864	0.120864
1	722588	0.121608	0.15673	0.126576	0.126576
1	722981	0.1872	0.199232	0.118795	0.118795
1	723307	0.0866196	0.120944	0.123131	0.123131
1	723389	0.104989	0.154971	0.120207	0.120207
1	724012	0.157703	0.241402	0.118615	0.118615
1	724512	0.17032	0.212126	0.129145	0.129145
1	724562	0.17937	0.112788	0.12016	0.12016
1	725359	0.205253	0.286447	0.164969	0.164969
1	725632	0.103207	0.128978	0.121552	0.121552
1	725652	0.132336	0.140986	0.122896	0.122896
1	725895	0.17913	0.146019	0.123569	0.123569
1	725956	0.159107	0.164657	0.121964	0.121964
1	725957	0.134594	0.162283	0.123025	0.123025
1	725995	0.282589	0.290763	0.121375	0.121375
1	726010	0.268778	0.27816	0.119061	0.119061
1	726385	0.0883156	0.29511	0.163344	0.163344
1	726397	0.690987	0.930912	0.214143	0.215409
1	726457	0.144773	0.197957	0.178812	0.178812
1	728101	0.072248	0.153117	0.123145	0.123145
1	728108	0.0571144	0.160858	0.120359	0.120359
1	728414	0.169953	0.21861	0.133227	0.133227
1	728536	0.134227	0.180531	0.120982	0.120982
1	728537	0.134674	0.184465	0.123158	0.123158
1	728543	0.0837787	0.162657	0.116443	0.116443
1	728544	0.0888151	0.157938	0.121306	0.121306
1	728553	0.0179129	0.11061	0.123136	0.123136
1	728633	0.267478	0.243855	0.130781	0.130781
1	728675	0.214246	0.217369	0.128593	0.128593
1	728682	0.149769	0.219941	0.129229	0.129229
1	728700	0.212989	0.24377	0.129521	0.129521
1	728809	0.119327	0.215824	0.097331	0.0972636
1	728942	0.211554	0.283698	0.129196	0.129196
1	729096	0.370901	0.476679	0.118168	0.118061
1	729564	0.2261	0.225783	0.11634	0.11634
1	729613	0.118067	0.158669	0.123783	0.123783
1	729666	0.139535	0.156335	0.123965	0.123965
1	729708	0.100366	0.123321	0.122652	0.122652
1	729723	0.080321	0.154266	0.121517	0.121517
1	729744	0.149815	0.204892	0.116727	0.116727
1	729759	0.153512	0.190545	0.124627	0.124627
1	729799	0.126306	0.175007	0.12321	0.12321
1	729812	0.139271	0.190922	0.120809	0.120809
1	729840	0.133318	0.185793	0.122294	0.122294
1	729843	0.115214	0.15452	0.12351	0.12351
1	729851	0.120757	0.155182	0.123454	0.123454
1	729854	0.120757	0.155182	0.123454	0.123454
1	729858	0.127233	0.159554	0.122581	0.122581
1	729890	0.13812	0.172218	0.121451	0.121451
1	729907	0.156895	0.179548	0.129358	0.129358
1	729927	0.157477	0.183457	0.128129	0.128129
1	730037	0.11194	0.175644	0.127612	0.127612
1	730070	0.13791	0.212085	0.123131	0.123131
1	730123	0.13167	0.180346	0.1227	0.1227
1	730224	0.185712	0.190834	0.112721	0.112721
1	730241	0.21873	0.215688	0.113134	0.113134
1	730249	0.222409	0.219687	0.113342	0.113342
1	730266	0.222892	0.224824	0.116086	0.116086
1	730285	0.167634	0.186756	0.115845	0.115845
1	730290	0.182	0.202231	0.115288	0.115288
1	730299	0.178986	0.187861	0.114546	0.114546
1	730335	0.121007	0.10804	0.126192	0.126192
1	730386	0.172311	0.175084	0.124129	0.124129
1	730410	0.132524	0.162395	0.122269	0.122269
1	730425	0.190806	0.192359	0.120266	0.120266
1	730464	0.178787	0.226433	0.111568	0.111568
1	730488	0.253762	0.281129	0.117096	0.117096
1	730494	0.213643	0.26771	0.117251	0.117251
1	730509	0.217322	0.244426	0.121158	0.121158
1	730611	0.154255	0.149245	0.119335	0.119335
1	730677	0.200176	0.206161	0.11694	0.11694
1	730678	0.200176	0.206161	0.11694	0.11694
1	730680	0.175402	0.180611	0.118229	0.118229
1	730683	0.18845	0.205109	0.11882	0.11882
1	730716	0.20504	0.163122	0.11437	0.11437
1	730729	0.152676	0.160908	0.12036	0.12036
1	730768	0.174902	0.19745	0.119459	0.119459
1	730836	0.152898	0.175915	0.119526	0.119526
1	730961	0.185151	0.19854	0.119661	0.119661
1	730963	0.178167	0.203183	0.121747	0.121747
1	730967	0.187601	0.196334	0.123394	0.123394
1	730986	0.131349	0.169373	0.119982	0.119982
1	731014	0.174774	0.215105	0.118245	0.118245
1	731039	0.195913	0.175133	0.125285	0.125285
1	731050	0.122248	0.161972	0.12592	0.12592
1	731093	0.196004	0.288585	0.12274	0.12274
1	731154	0.0462798	0.1581	0.175635	0.175635
1	731688	0.33672	0.452072	0.194897	0.194897
1	731695	0.319405	0.387351	0.194211	0.194211
1	731715	0.184235	0.240111	0.133511	0.133511
1	731719	0.186183	0.249736	0.133233	0.133233
1	731720	0.186183	0.249736	0.133233	0.133233
1	731723	0.186183	0.249736	0.133233	0.133233
1	731726	0.186183	0.249736	0.133233	0.133233
1	731727	0.186183	0.249736	0.133233	0.133233
1	731739	0.198443	0.265379	0.12688	0.12688
1	731767	0.195803	0.249433	0.129179	0.129179
1	731781	0.204323	0.284032	0.123362	0.123362
1	731782	0.204323	0.284032	0.123362	0.123362
1	731783	0.204323	0.284032	0.123362	0.123362
1	731788	0.204323	0.284032	0.123362	0.123362
1	731794	0.226038	0.290735	0.123526	0.123526
1	731796	0.204323	0.284032	0.123362	0.123362
1	731802	0.292853	0.337224	0.125631	0.125631
1	731804	0.292853	0.337224	0.125631	0.125631
1	731822	0.246777	0.313298	0.11751	0.11751
1	731868	0.157186	0.182053	0.127735	0.127735
1	731883	0.202984	0.216879	0.129394	0.129394
1	731884	0.202984	0.216879	0.129394	0.129394
1	731889	0.173077	0.169536	0.12803	0.12803
1	731927	0.134415	0.141914	0.127078	0.127078
1	731931	0.133238	0.143345	0.126473	0.126473
1	731937	0.13431	0.145056	0.126182	0.126182
1	731943	0.166696	0.166549	0.125168	0.125168
1	731956	0.145693	0.15671	0.126488	0.126488
1	731958	0.140732	0.150066	0.126266	0.126266
1	731959	0.140732	0.150066	0.126266	0.126266
1	731976	0.1633	0.16724	0.124352	0.124352
1	731979	0.173408	0.176952	0.121921	0.121921
1	731994	0.180612	0.170471	0.121641	0.121641
1	732024	0.141857	0.17768	0.124974	0.124974
1	732030	0.141857	0.17768	0.124974	0.124974
1	732078	0.060255	0.11502	0.130574	0.130574
1	732087	0.0242018	0.0896218	0.131418	0.131418
1	732090	0.0242018	0.0896218	0.131418	0.131418
1	732113	0.0424821	0.222804	0.144758	0.144758
1	732117	0.00529528	0.174954	0.139931	0.139931
1	732141	0.064422	0.254996	0.145177	0.145177
1	732144	0.139133	0.282425	0.153632	0.153632
1	732150	0.16634	0.342314	0.165677	0.165677
1	732153	0.16634	0.342314	0.165677	0.165677
1	732156	0.16634	0.342314	0.165677	0.165677
1	732158	0.149387	0.343173	0.169093	0.169093
1	732168	0.132322	0.292172	0.163369	0.163369
1	732183	0.209275	0.445741	0.161305	0.161305
1	732198	0.0876636	0.335864	0.161182	0.161182
1	732204	0.0876636	0.335864	0.161182	0.161182
1	732209	0.0804284	0.337709	0.166943	0.166943
1	732234	0.217624	0.495023	0.170218	0.170218
1	732255	0.294797	0.556836	0.179706	0.179706
1	732267	0.412592	0.671887	0.187785	0.187785
1	732273	0.426031	0.674871	0.184908	0.184908
1	732288	0.386186	0.641824	0.18387	0.18387
1	732297	0.396642	0.678984	0.19158	0.19158
1	732306	0.337022	0.617088	0.187581	0.187581
1	732313	0.368573	0.641544	0.203868	0.203868
1	732316	0.316688	0.596095	0.202135	0.202135
1	732323	0.399167	0.669208	0.202227	0.202227
1	732326	0.399167	0.669208	0.202227	0.202227
1	732342	0.422455	0.667371	0.202505	0.202505
1	732345	0.417784	0.666904	0.200327	0.200327
1	732354	0.221363	0.448734	0.191837	0.191837
1	732381	0.21362	0.235161	0.121978	0.121978
1	732396	0.21362	0.235161	0.121978	0.121978
1	732415	0.246713	0.278897	0.116898	0.116898
1	732418	0.246713	0.278897	0.116898	0.116898
1	732426	0.246713	0.278897	0.116898	0.116898
1	732456	0.148401	0.244285	0.119088	0.119088
1	732459	0.148401	0.244285	0.119088	0.119088
1	732470	0.15718	0.250432	0.118642	0.118642
1	732492	0.122436	0.242994	0.118591	0.118591
1	732526	0.150568	0.208695	0.122622	0.122622
1	732531	0.152184	0.202533	0.121216	0.121216
1	732540	0.150979	0.203058	0.121337	0.121337
1	732541	0.150979	0.203058	0.121337	0.121337
1	732548	0.150979	0.203058	0.121337	0.121337
1	732549	0.150979	0.203058	0.121337	0.121337
1	732550	0.150979	0.203058	0.121337	0.121337
1	732554	0.182419	0.234662	0.115181	0.115181
1	733122	0.380494	0.386887	0.155746	0.155746
1	733125	0.354099	0.356468	0.153791	0.153791
1	733127	0.415355	0.307409	0.133709	0.133709
1	733129	0.416407	0.30889	0.134452	0.134452
1	733136	0.318641	0.27231	0.157756	0.157756
1	733137	0.473043	0.28583	0.134602	0.134602
1	733140	0.468315	0.287364	0.132988	0.132988
1	733143	0.361687	0.317463	0.159377	0.159377
1	733147	0.351498	0.308502	0.161813	0.161813
1	733148	0.453666	0.290834	0.134117	0.134117
1	733151	0.366269	0.326109	0.158729	0.158729
1	733153	0.351498	0.308502	0.161813	0.161813
1	733158	0.372651	0.338805	0.157616	0.157616
1	733159	0.372651	0.338805	0.157616	0.157616
1	733161	0.372651	0.338805	0.157616	0.157616
1	733166	0.379912	0.331796	0.159165	0.159165
1	733170	0.386178	0.336062	0.157247	0.157247
1	733214	0.319727	0.39989	0.12422	0.12422
1	733219	0.310811	0.39776	0.126466	0.126466
1	733220	0.310811	0.39776	0.126466	0.126466
1	733222	0.310811	0.39776	0.126466	0.126466
1	733223	0.272973	0.329509	0.118692	0.118692
1	733228	0.292872	0.388901	0.121643	0.121643
1	733229	0.240581	0.262042	0.112065	0.112065
1	733233	0.228435	0.2521	0.112154	0.112154
1	733238	0.281875	0.375137	0.128913	0.128913
1	733244	0.320137	0.375981	0.132851	0.132851
1	733251	0.313712	0.393971	0.136947	0.136947
1	733270	0.275541	0.400246	0.130354	0.130354
1	733273	0.268937	0.387404	0.131062	0.131062
1	733284	0.287155	0.42637	0.127131	0.127131
1	733287	0.287155	0.42637	0.127131	0.127131
1	733294	0.369778	0.486347	0.134817	0.134817
1	733297	0.338944	0.454337	0.131285	0.131285
1	733308	0.209416	0.304112	0.123892	0.123892
1	733317	0.171139	0.269113	0.121328	0.121328
1	733333	0.153838	0.251541	0.126751	0.126751
1	733334	0.153838	0.251541	0.126751	0.126751
1	733337	0.0110774	0.0699392	0.117496	0.117496
1	733340	0.155217	0.260312	0.124844	0.124844
1	733343	0.00863821	0.0815753	0.115175	0.115175
1	733346	0.159692	0.268369	0.125338	0.125338
1	733349	0.0167884	0.0846279	0.117082	0.117082
1	733350	0.162893	0.265837	0.128298	0.128298
1	733352	0.162893	0.265837	0.128298	0.128298
1	733358	0.162893	0.265837	0.128298	0.128298
1	733364	0.143717	0.254405	0.129275	0.129275
1	733365	0.143717	0.254405	0.129275	0.129275
1	733375	0.163843	0.265121	0.12824	0.12824
1	733376	0.163843	0.265121	0.12824	0.12824
1	733384	0.20807	0.245343	0.128097	0.128097
1	733392	0.118056	0.109252	0.119168	0.119168
1	733403	0.135986	0.160182	0.122142	0.122142
1	733405	0.159529	0.237843	0.130249	0.130249
1	733407	0.202694	0.259521	0.136144	0.136144
1	733412	0.184385	0.243922	0.135915	0.135915
1	733416	0.218528	0.271122	0.13805	0.13805
1	733417	0.230174	0.265864	0.140929	0.140929
1	733432	0.101107	0.172179	0.131624	0.131624
1	733442	0.123597	0.211819	0.130124	0.130124
1	733443	0.143566	0.240635	0.129989	0.129989
1	733451	0.159681	0.248421	0.131386	0.131386
1	733453	0.159681	0.248421	0.131386	0.131386
1	733456	0.159681	0.248421	0.131386	0.131386
1	733461	0.144089	0.218773	0.13179	0.13179
1	733463	0.144089	0.218773	0.13179	0.13179
1	733476	0.127092	0.229359	0.127863	0.127863
1	733483	0.133464	0.224384	0.124029	0.124029
1	733500	0.118862	0.180539	0.119858	0.120114
1	733510	0.101657	0.201002	0.116086	0.116086
1	733514	0.101657	0.201002	0.116086	0.116086
1	733516	0.101657	0.201002	0.116086	0.116086
1	733518	0.101566	0.167225	0.117828	0.117828
1	733541	0.144751	0.189367	0.122652	0.122652
1	733551	0.157405	0.184153	0.121852	0.121852
1	733586	0.182006	0.187852	0.131202	0.131202
1	733595	0.163544	0.169505	0.131332	0.131332
1	733597	0.163544	0.169505	0.131332	0.131332
1	733599	0.163544	0.169505	0.131332	0.131332
1	733601	0.186094	0.215994	0.132017	0.132017
1	733611	0.102068	0.219665	0.133081	0.133081
1	733612	0.102068	0.219665	0.133081	0.133081
1	733616	-0.0107746	0.0141495	0.113894	0.113894
1	733617	0.08906	0.209083	0.133813	0.133813
1	733622	0.126307	0.237838	0.134938	0.134938
1	733628	0.101175	0.210071	0.133436	0.133436
1	733629	0.114793	0.222122	0.132367	0.132367
1	733635	0.0384985	0.196952	0.139816	0.139816
1	733636	0.0301976	0.182994	0.140673	0.140673
1	733651	-0.0158197	0.107316	0.147665	0.147665
1	733652	-0.0158197	0.107316	0.147665	0.147665
1	733653	-0.0158197	0.107316	0.147665	0.147665
1	733657	-0.0142752	0.108556	0.147551	0.147551
1	733669	0.104174	0.170718	0.126039	0.126039
1	733673	0.0753509	0.146504	0.122403	0.122403
1	733674	0.064103	0.140215	0.122937	0.122937
1	733698	0.0674453	0.19242	0.127641	0.127641
1	733719	0.0876196	0.247853	0.122355	0.122355
1	733733	0.171475	0.320807	0.127801	0.127801
1	733737	0.14283	0.310448	0.133449	0.133449
1	733738	0.14283	0.310448	0.133449	0.133449
1	733742	0.130865	0.300862	0.138072	0.138072
1	733743	0.130865	0.300862	0.138072	0.138072
1	733751	0.130865	0.300862	0.138072	0.138072
1	733763	0.026553	0.200421	0.169577	0.169577
1	733764	0.026553	0.200421	0.169577	0.169577
1	733771	-0.0618064	0.161403	0.170011	0.170011
1	733772	-0.0606491	0.165101	0.170918	0.170918
1	733774	0.00470035	0.209004	0.179169	0.179169
1	733776	0.00470035	0.209004	0.179169	0.179169
1	733779	0.0119659	0.214045	0.179158	0.179158
1	733783	0.0277062	0.1735	0.190948	0.190948
1	734701	0.303363	0.451362	0.180361	0.180361
1	734704	0.275719	0.451092	0.168984	0.168984
1	734707	-0.0027525	0.186348	0.147894	0.147894
1	734709	-0.0027525	0.186348	0.147894	0.147894
1	734713	0.275719	0.451092	0.168984	0.168984
1	734714	0.275719	0.451092	0.168984	0.168984
1	734723	0.275719	0.451092	0.168984	0.168984
1	734724	6.07434e-05	0.196734	0.14777	0.14777
1	734725	0.236395	0.417992	0.170952	0.170952
1	734733	0.215238	0.397445	0.173375	0.173375
1	734739	0.247877	0.44059	0.174854	0.174854
1	734743	0.215238	0.397445	0.173375	0.173375
1	734746	0.0128096	0.102802	0.140322	0.140322
1	734747	0.176509	0.3621	0.167295	0.167295
1	734748	0.0298265	0.104744	0.141618	0.141618
1	734749	0.0431968	0.103142	0.144925	0.144925
1	734750	0.176509	0.3621	0.167295	0.167295
1	734768	0.219883	0.341136	0.126848	0.126848
1	734781	0.110571	0.153937	0.123015	0.123015
1	734789	0.0992779	0.145845	0.124029	0.124029
1	734799	0.0893351	0.122509	0.125087	0.125087
1	734800	0.0922791	0.127283	0.122308	0.122308
1	734802	0.0893351	0.122509	0.125087	0.125087
1	734804	0.0577657	0.0437719	0.118441	0.118441
1	734805	0.0577657	0.0437719	0.118441	0.118441
1	734808	0.0893351	0.122509	0.125087	0.125087
1	734810	0.0450098	0.0322995	0.116474	0.116474
1	734822	0.137071	0.140444	0.126942	0.126942
1	734825	0.133061	0.143834	0.1262	0.1262
1	734849	0.0689623	0.0992824	0.128002	0.128002
1	734854	0.0689623	0.0992824	0.128002	0.128002
1	734856	0.0689623	0.0992824	0.128002	0.128002
1	734858	0.0689623	0.0992824	0.128002	0.128002
1	734859	0.0689623	0.0992824	0.128002	0.128002
1	734864	0.0689623	0.0992824	0.128002	0.128002
1	734868	0.0614878	0.0979167	0.128985	0.128985
1	734870	0.0447252	0.0888513	0.130388	0.130388
1	734872	0.0447252	0.0888513	0.130388	0.130388
1	734873	0.0447252	0.0888513	0.130388	0.130388
1	734875	0.0447252	0.0888513	0.130388	0.130388
1	734877	0.0447252	0.0888513	0.130388	0.130388
1	734881	0.0457361	0.100651	0.121948	0.121948
1	734882	0.0876246	0.152534	0.129878	0.129878
1	734888	0.0876246	0.152534	0.129878	0.129878
1	734891	0.0876246	0.152534	0.129878	0.129878
1	734908	0.0769955	0.206797	0.12765	0.12765
1	734917	0.0537087	0.184224	0.123863	0.123863
1	734918	0.0537087	0.184224	0.123863	0.123863
1	734922	0.0467969	0.18528	0.123502	0.123502
1	734926	0.0724828	0.17565	0.127086	0.127086
1	734931	0.0994728	0.195109	0.130169	0.130169
1	734934	0.125176	0.196426	0.135373	0.135373
1	734939	0.0955539	0.258688	0.14582	0.14582
1	734940	0.0326424	0.088815	0.127651	0.127651
1	734941	0.107195	0.28347	0.145876	0.145876
1	734953	0.143648	0.302344	0.137726	0.137726
1	734956	0.14388	0.296934	0.138006	0.138006
1	735023	0.220319	0.35658	0.154319	0.154319
1	735045	0.139028	0.194909	0.13351	0.13351
1	735047	0.139028	0.194909	0.13351	0.13351
1	735048	0.143408	0.203103	0.13097	0.13097
1	735050	0.143408	0.203103	0.13097	0.13097
1	735051	0.153508	0.210217	0.130879	0.130879
1	735059	0.0909456	0.226874	0.126519	0.126519
1	735068	0.230976	0.399394	0.138106	0.138106
1	735069	0.258408	0.433766	0.136164	0.136164
1	735078	0.167051	0.324356	0.136229	0.136229
1	735080	0.246837	0.41809	0.13996	0.13996
1	735086	0.29376	0.466312	0.146124	0.146124
1	735087	0.29376	0.466312	0.146124	0.146124
1	735095	0.29376	0.466312	0.146124	0.146124
1	735106	0.233677	0.322698	0.132627	0.132627
1	735135	0.288091	0.468107	0.145238	0.145238
1	735136	0.288091	0.468107	0.145238	0.145238
1	735139	0.288091	0.468107	0.145238	0.145238
1	735152	0.232153	0.455481	0.154134	0.154134
1	735157	0.11544	0.454179	0.175359	0.175359
1	735166	0.0306261	0.374523	0.185781	0.185781
1	735171	0.00368419	0.334561	0.186556	0.186556
1	735885	0.0881314	0.217634	0.124119	0.124119
1	735893	0.310702	0.465091	0.150097	0.150097
1	735896	0.326517	0.503171	0.152395	0.152395
1	735897	0.0559378	0.152526	0.119414	0.119414
1	735902	0.335372	0.494563	0.152419	0.152419
1	735910	0.342121	0.49272	0.149284	0.149284
1	735917	0.331658	0.470386	0.150705	0.150705
1	735922	0.314569	0.4453	0.155794	0.155794
1	735923	0.314569	0.4453	0.155794	0.155794
1	735926	0.314569	0.4453	0.155794	0.155794
1	735931	0.280831	0.391886	0.15246	0.15246
1	735949	0.148717	0.239766	0.133049	0.133049
1	735961	0.049815	0.132164	0.125756	0.125756
1	735963	0.0743391	0.152667	0.125381	0.125381
1	735969	0.0498355	0.117939	0.129771	0.129771
1	735975	0.0571379	0.125944	0.125315	0.125315
1	735979	0.0464611	0.118059	0.125733	0.125733
1	735994	0.0859778	0.133169	0.129098	0.129098
1	735998	0.0859778	0.133169	0.129098	0.129098
1	736003	0.120032	0.177341	0.126537	0.126537
1	736005	0.120032	0.177341	0.126537	0.126537
1	736012	0.0835964	0.150786	0.127433	0.127433
1	736019	0.151539	0.210038	0.122691	0.122691
1	736039	0.113407	0.179244	0.122561	0.122561
1	736055	0.0201913	0.126076	0.122824	0.122824
1	736058	0.0201913	0.126076	0.122824	0.122824
1	736074	-0.0124405	0.142745	0.129189	0.129189
1	736077	-0.0344832	0.0300412	0.112528	0.112528
1	736080	-0.00932203	0.149501	0.12858	0.12858
1	736105	0.0154718	0.192162	0.147708	0.147708
1	736118	0.055151	0.198685	0.148085	0.148085
1	736119	-0.0965254	-0.00180079	0.13744	0.13744
1	736120	0.0707028	0.189807	0.150348	0.150348
1	736124	0.0707028	0.189807	0.150348	0.150348
1	736125	0.0707028	0.189807	0.150348	0.150348
1	736144	0.220695	0.330861	0.16523	0.16523
1	736157	0.0439066	0.0798059	0.148472	0.148472
1	736162	0.0558279	0.110115	0.144692	0.144692
1	736168	0.0558279	0.110115	0.144692	0.144692
1	736208	-0.0702177	0.0263796	0.132006	0.132006
1	736221	0.00800524	0.15184	0.128708	0.128708
1	736258	0.0889713	0.202559	0.136394	0.136394
1	736259	0.0889713	0.202559	0.136394	0.136394
1	736273	0.0912367	0.213401	0.134728	0.134728
1	736353	0.269335	0.332301	0.120114	0.120114
1	736354	0.269335	0.332301	0.120114	0.120114
1	736364	0.2435	0.322682	0.123565	0.123565
1	736369	0.258833	0.358409	0.12306	0.12306
1	736384	0.263305	0.388554	0.131657	0.131657
1	736387	0.274133	0.392324	0.130673	0.130673
1	736396	0.287856	0.374224	0.133483	0.133483
1	736418	0.268671	0.359625	0.138234	0.138234
1	736429	0.294809	0.380182	0.138298	0.138298
1	736438	0.292266	0.383093	0.13761	0.13761
1	736467	0.0845206	0.131158	0.147227	0.147227
1	736478	0.0808313	0.179737	0.141733	0.141733
1	736499	0.122036	0.15889	0.129385	0.129385
1	736531	0.00488389	0.000583772	0.143682	0.143682
1	736532	0.00488389	0.000583772	0.143682	0.143682
1	736533	0.00488389	0.000583772	0.143682	0.143682
1	736633	0.0427591	0.0538116	0.127997	0.127997
1	736645	0.046426	0.0736004	0.128558	0.128558
1	736660	0.0891657	0.13108	0.12735	0.12735
1	736661	0.0891657	0.13108	0.12735	0.12735
1	736678	0.0635554	0.115783	0.119558	0.119558
1	736679	0.0635554	0.115783	0.119558	0.119558
1	736692	0.0444862	0.108333	0.11736	0.11736
1	736702	0.0257999	0.0922387	0.120186	0.120186
1	736787	0.1374	0.172046	0.124289	0.124289
1	736792	0.123201	0.155194	0.123743	0.123743
1	736890	0.110292	0.144455	0.122296	0.122296
1	737013	0.139112	0.16407	0.12053	0.12053
1	737036	0.103717	0.126605	0.125308	0.125308
1	737107	0.151387	0.17704	0.120921	0.120921
1	737141	0.155363	0.202098	0.120637	0.120637
1	737283	0.129933	0.161669	0.121127	0.121127
1	737311	0.178391	0.172382	0.124769	0.124769
1	737354	0.156576	0.186314	0.120778	0.120778
1	737436	0.117115	0.112069	0.126706	0.126706
1	737438	0.117115	0.112069	0.126706	0.126706
1	737448	0.152278	0.108233	0.118255	0.118255
1	737470	0.12101	0.111969	0.126773	0.126773
1	737471	0.12101	0.111969	0.126773	0.126773
1	737473	0.117197	0.107595	0.127414	0.127414
1	737487	0.126639	0.132701	0.125771	0.125771
1	737599	0.136876	0.11777	0.117892	0.117892
1	737600	0.133259	0.108642	0.117461	0.117461
1	737604	0.138325	0.120054	0.118688	0.118688
1	737648	0.180569	0.173346	0.119733	0.120491
1	737702	0.148836	0.160334	0.122722	0.122722
1	737795	0.184121	0.215761	0.116327	0.116327
1	737796	0.195209	0.258256	0.116344	0.116344
1	737810	0.226104	0.270783	0.123002	0.123221
1	737848	0.0935559	0.0656905	0.144153	0.143996
1	737864	0.104633	0.0378306	0.149421	0.149161
1	737870	0.106254	0.0327596	0.15008	0.149825
1	737871	0.106586	0.0379374	0.14289	0.142672
1	737914	-0.0308807	-0.113685	0.137987	0.137952
1	737939	0.115594	0.0798514	0.135848	0.135848
1	738010	0.145322	0.17916	0.128726	0.128726
1	738045	0.247789	0.282379	0.124727	0.124727
1	738046	0.247789	0.282379	0.124727	0.124727
1	738055	0.236836	0.274518	0.128512	0.128512
1	738071	0.182492	0.176808	0.123834	0.123834
1	738079	0.187795	0.152407	0.117579	0.117579
1	738080	0.187795	0.152407	0.117579	0.117579
1	738084	0.23098	0.23252	0.124588	0.124588
1	738087	0.171718	0.152643	0.123283	0.123283
1	738107	0.225957	0.210212	0.13162	0.13162
1	738146	0.0505062	0.0883565	0.118129	0.118129
1	738149	0.148766	0.248062	0.141364	0.141364
1	738151	0.153367	0.246239	0.141211	0.141211
1	738157	0.144195	0.226987	0.140292	0.140292
1	738169	0.147138	0.217213	0.140441	0.140441
1	738183	0.149041	0.1935	0.124632	0.124632
1	738191	0.191337	0.253001	0.138117	0.138117
1	738207	0.174857	0.226035	0.129496	0.129496
1	738252	0.129776	0.158158	0.121757	0.121757
1	738277	0.117145	0.158298	0.121661	0.121661
1	738297	0.117494	0.147295	0.120785	0.120785
1	738302	0.116613	0.147656	0.121494	0.121494
1	738305	0.116613	0.147656	0.121494	0.121494
1	738355	0.131232	0.155603	0.124267	0.124267
1	738357	0.131232	0.155603	0.124267	0.124267
1	738396	0.164385	0.205296	0.125417	0.125417
1	738444	0.119474	0.140356	0.124153	0.124153
1	738468	0.132039	0.157705	0.121691	0.121691
1	738474	0.132039	0.157705	0.121691	0.121691
1	738496	0.106913	0.160024	0.116992	0.116992
1	738529	0.117945	0.140562	0.122468	0.122468
1	738533	0.114866	0.142032	0.121276	0.121276
1	738574	0.144006	0.159196	0.121785	0.121785
1	738880	0.167118	0.202324	0.124323	0.124323
1	738881	0.167118	0.202324	0.124323	0.124323
1	739178	0.210708	0.176258	0.126657	0.126657
1	739339	0.190469	0.230196	0.119384	0.119384
1	739694	0.138032	0.142483	0.126388	0.126388
1	741058	0.237997	0.254785	0.124888	0.124888
1	741080	0.198209	0.206377	0.119908	0.119908
1	741171	0.274395	0.29931	0.112986	0.112986
1	741575	0.104814	0.185674	0.120353	0.120353
1	741630	0.113618	0.205176	0.127974	0.127974
1	741822	0.00307153	0.0864479	0.139082	0.139082
1	741863	0.131516	0.265506	0.132799	0.133995
1	742009	0.13641	0.198302	0.1243	0.124118
1	742025	0.163397	0.214455	0.126451	0.126451
1	742080	0.118537	0.130549	0.121811	0.121811
1	742231	0.223927	0.290563	0.111583	0.111583
1	742237	0.245128	0.304699	0.110371	0.110371
1	742239	0.24614	0.303532	0.114276	0.114276
1	742241	0.226336	0.284193	0.112277	0.112277
1	742250	0.180566	0.233253	0.123405	0.123405
1	742251	0.199378	0.255522	0.12349	0.12349
1	742254	0.199378	0.255522	0.12349	0.12349
1	742274	0.255034	0.309824	0.111293	0.111293
1	742326	0.233398	0.224279	0.120333	0.120333
1	742352	0.179684	0.202851	0.11343	0.11343
1	742469	0.202285	0.273808	0.12201	0.12201
1	742475	0.131013	0.19779	0.121611	0.121611
1	742482	0.161996	0.219716	0.126791	0.126791
1	742514	0.118833	0.193327	0.134606	0.134606
1	742754	0.087931	0.0982896	0.128146	0.128146
1	742785	0.140687	0.135294	0.121231	0.121231
1	742817	0.141632	0.173389	0.120971	0.120971
1	742943	0.156905	0.194944	0.127663	0.127663
1	742996	0.127741	0.143766	0.129656	0.129656
1	743047	0.138229	0.162178	0.134143	0.134143
1	743051	0.138229	0.162178	0.134143	0.134143
1	743199	0.0954045	0.113827	0.121058	0.121058
1	743201	0.122702	0.161675	0.119916	0.119916
1	743211	0.118932	0.165208	0.120081	0.120081
1	743247	0.121345	0.153726	0.127679	0.127679
1	743282	0.0863053	0.109219	0.118505	0.118505
1	743351	0.139661	0.194644	0.126644	0.126644
1	743382	0.125049	0.179592	0.123979	0.123979
1	743409	0.0997496	0.171122	0.12348	0.12348
1	743607	0.140101	0.18285	0.121833	0.121833
1	743720	0.131472	0.142291	0.127055	0.127055
1	743721	0.131472	0.142291	0.127055	0.127055
1	743778	0.144834	0.191675	0.124859	0.124859
1	743838	0.154247	0.20912	0.122548	0.122548
1	743865	0.184296	0.22063	0.124807	0.124807
1	743875	0.184296	0.22063	0.124807	0.124807
1	743994	0.147613	0.181282	0.123364	0.123364
1	744001	0.160438	0.200615	0.121907	0.121907
1	744015	0.130103	0.20878	0.120068	0.120068
1	744090	0.304793	0.297804	0.117776	0.117776
1	744106	0.226065	0.197445	0.117084	0.117084
1	744226	0.0985864	0.140317	0.129276	0.129276
1	744263	0.121822	0.176499	0.122362	0.122362
1	744272	0.121822	0.176499	0.122362	0.122362
1	744286	0.103387	0.19656	0.121558	0.121558
1	744345	0.0556394	0.109593	0.116656	0.116656
1	744347	0.058202	0.107609	0.11969	0.11969
1	744349	0.0822873	0.132743	0.120262	0.120262
1	744361	0.0762507	0.135135	0.122361	0.122361
1	744397	0.19123	0.174453	0.112345	0.112345
1	744400	0.154669	0.154783	0.117691	0.117691
1	744424	0.177484	0.220131	0.121373	0.121373
1	744428	0.117892	0.160958	0.118959	0.118959
1	744475	0.113282	0.152659	0.120551	0.120551
1	744494	0.117442	0.159165	0.121223	0.121223
1	744496	0.117442	0.159165	0.121223	0.121223
1	744503	0.110744	0.139964	0.122533	0.122533
1	744569	0.11697	0.139756	0.125827	0.125827
1	744577	0.13269	0.158998	0.123526	0.123526
1	744627	0.17858	0.210768	0.126441	0.126441
1	744641	0.133362	0.210365	0.122604	0.122604
1	744642	0.136359	0.206395	0.124483	0.124483
1	744645	0.136359	0.206395	0.124483	0.124483
1	744656	0.152604	0.211338	0.119404	0.119404
1	744666	0.15714	0.205535	0.123624	0.123624
1	744673	0.150657	0.216206	0.119923	0.119923
1	744685	0.163455	0.225216	0.121581	0.121581
1	744695	0.143623	0.200079	0.120726	0.121613
1	744729	0.200587	0.264465	0.123466	0.123466
1	744764	0.192392	0.234094	0.122079	0.122079
1	744773	0.214206	0.25783	0.12328	0.12328
1	744776	0.226158	0.244123	0.116314	0.116314
1	744778	0.214206	0.25783	0.12328	0.12328
1	744793	0.249724	0.264422	0.117857	0.117857
1	744829	0.147751	0.220881	0.121678	0.121678
1	744831	0.147751	0.220881	0.121678	0.121678
1	744887	0.0691635	0.170294	0.122997	0.122997
1	745191	0.144578	0.182915	0.122556	0.122556
1	745242	0.127356	0.157329	0.120006	0.119891
1	745401	0.172738	0.204565	0.125216	0.125216
1	745402	0.172738	0.204565	0.125216	0.125216
1	745557	0.165329	0.296306	0.166839	0.166839
1	745559	0.127585	0.253297	0.159973	0.159973
1	745561	0.127585	0.253297	0.159973	0.159973
1	745563	0.22705	0.357158	0.167648	0.167648
1	745633	0.186057	0.2237	0.12272	0.12272
1	745634	0.186057	0.2237	0.12272	0.12272
1	745653	0.16314	0.171989	0.121646	0.121646
1	745682	0.148781	0.168992	0.119571	0.119571
1	745725	0.12441	0.199333	0.112361	0.112361
1	745848	0.12929	0.165205	0.121794	0.121794
1	745853	0.12929	0.165205	0.121794	0.121794
1	745890	0.131553	0.17178	0.125912	0.125912
1	745899	0.124539	0.157199	0.12648	0.12648
1	745949	0.12421	0.14406	0.12474	0.12474
1	745962	0.132039	0.149303	0.125191	0.125191
1	745978	0.125399	0.143103	0.127373	0.127373
1	745992	0.128563	0.14572	0.12453	0.12453
1	746043	0.101911	0.122511	0.125356	0.125356
1	746106	0.114228	0.145691	0.127815	0.127815
1	746108	0.114228	0.145691	0.127815	0.127815
1	746137	0.0862628	0.116878	0.121998	0.121998
1	746181	0.0973546	0.130261	0.11967	0.11967
1	746189	0.0765343	0.114552	0.120946	0.120946
1	746205	0.0935853	0.123372	0.121076	0.121076
1	746210	0.0677626	0.108403	0.115439	0.115439
1	746211	0.0803539	0.115112	0.122394	0.122394
1	746240	0.157212	0.159276	0.135273	0.135273
1	746271	0.140408	0.156697	0.120623	0.120623
1	746272	0.140408	0.156697	0.120623	0.120623
1	746274	0.140408	0.156697	0.120623	0.120623
1	746281	0.140408	0.156697	0.120623	0.120623
1	746282	0.140408	0.156697	0.120623	0.120623
1	746286	0.140408	0.156697	0.120623	0.120623
1	746292	0.130682	0.141218	0.121265	0.121265
1	746296	0.130682	0.141218	0.121265	0.121265
1	746299	0.126066	0.129721	0.121995	0.121995
1	746302	0.0800779	0.0944222	0.127271	0.127271
1	746304	0.0569757	0.0458253	0.117775	0.117775
1	746309	0.103292	0.119412	0.128604	0.128604
1	746311	0.0533234	0.0360891	0.116243	0.116243
1	746337	0.149319	0.160942	0.126045	0.126045
1	746340	0.149319	0.160942	0.126045	0.126045
1	746392	0.195198	0.212142	0.138207	0.138207
1	746398	0.202412	0.231366	0.136919	0.136919
1	746408	0.0969115	0.195368	0.124062	0.124062
1	746416	0.221192	0.324468	0.127149	0.127149
1	746460	0.204522	0.334227	0.127138	0.127138
1	746463	0.173606	0.333174	0.120055	0.120055
1	746472	0.186615	0.338095	0.119448	0.119448
1	746492	0.0878537	0.180707	0.108255	0.108255
1	746493	0.190024	0.341019	0.118879	0.118879
1	746495	0.190024	0.341019	0.118879	0.118879
1	746503	0.198374	0.358247	0.121686	0.121686
1	746540	0.204032	0.348217	0.116799	0.116799
1	746547	0.180265	0.341987	0.11649	0.11649
1	746550	0.208359	0.363955	0.11892	0.11892
1	746593	0.159537	0.316196	0.121958	0.121958
1	746600	0.215581	0.375071	0.124868	0.124868
1	746608	0.222337	0.384288	0.128225	0.128225
1	746613	0.246208	0.398402	0.123616	0.123616
1	746616	0.251496	0.424062	0.126291	0.126291
1	746632	0.244713	0.361638	0.12164	0.12164
1	746637	0.244713	0.361638	0.12164	0.12164
1	746662	0.176706	0.298442	0.135335	0.135335
1	746666	0.176706	0.298442	0.135335	0.135335
1	746667	0.176706	0.298442	0.135335	0.135335
1	746693	0.121126	0.226239	0.120458	0.120458
1	746708	0.117297	0.14987	0.125088	0.125088
1	746730	0.123206	0.152487	0.115237	0.115237
1	746737	0.116757	0.157299	0.119813	0.119813
1	746793	0.201936	0.221826	0.132502	0.132502
1	746811	0.223022	0.269685	0.124804	0.124804
1	746827	0.206676	0.266026	0.13161	0.13161
1	746840	0.256618	0.282848	0.124771	0.124771
1	746853	0.16723	0.229898	0.116998	0.116998
1	746866	0.166162	0.230463	0.119848	0.119848
1	746921	0.135183	0.179527	0.137785	0.137785
1	746922	0.281066	0.344972	0.151155	0.151155
1	746923	0.267646	0.326912	0.152811	0.152811
1	746925	0.282378	0.341935	0.152657	0.152657
1	746931	0.342394	0.382528	0.162075	0.162075
1	746938	0.272345	0.362196	0.166105	0.166105
1	746941	0.142909	0.199051	0.139755	0.139755
1	746943	0.14678	0.212195	0.142467	0.142467
1	746945	0.283047	0.35839	0.164392	0.164392
1	746948	0.150917	0.228029	0.137399	0.137399
1	746950	0.151104	0.243228	0.137006	0.137006
1	746953	0.215122	0.336481	0.159869	0.159869
1	746956	0.297128	0.373329	0.160017	0.160017
1	746957	0.238396	0.342037	0.156171	0.156171
1	746958	0.238396	0.342037	0.156171	0.156171
1	746962	0.296067	0.357016	0.156059	0.156059
1	747016	0.236221	0.323461	0.123453	0.123453
1	747018	0.236221	0.323461	0.123453	0.123453
1	747023	0.258169	0.341574	0.123445	0.123445
1	747049	0.258361	0.422498	0.133935	0.133935
1	747060	0.248223	0.43135	0.134266	0.134266
1	747153	0.348221	0.36642	0.119214	0.119214
1	747154	0.349606	0.418864	0.123226	0.123226
1	747156	0.320232	0.379219	0.121686	0.121686
1	747158	0.35339	0.397642	0.121337	0.121337
1	747160	0.329695	0.385519	0.124487	0.124487
1	747166	0.333904	0.385295	0.122291	0.122291
1	747168	0.294822	0.317999	0.115957	0.115957
1	747170	0.336878	0.379208	0.121363	0.121363
1	747172	0.296918	0.313187	0.115108	0.115108
1	747174	0.285417	0.303419	0.117912	0.117912
1	747176	0.330287	0.374572	0.124373	0.124373
1	747178	0.330287	0.374572	0.124373	0.124373
1	747182	0.328522	0.370645	0.120388	0.120388
1	747184	0.344198	0.366163	0.118382	0.118382
1	747186	0.339088	0.378069	0.118878	0.118878
1	747188	0.339088	0.378069	0.118878	0.118878
1	747190	0.330509	0.385696	0.114346	0.114346
1	747197	0.359788	0.416467	0.116519	0.116519
1	747209	0.301336	0.373237	0.120215	0.120215
1	747243	0.361899	0.400201	0.140625	0.140625
1	747259	0.197945	0.231021	0.166216	0.166216
1	747260	0.197945	0.231021	0.166216	0.166216
1	747271	0.187752	0.232447	0.16333	0.16333
1	747280	0.208961	0.231763	0.158103	0.158103
1	747289	0.194927	0.206216	0.159731	0.159731
1	747307	0.190924	0.183858	0.160577	0.160577
1	747321	0.182781	0.191389	0.162331	0.162331
1	747367	0.216192	0.262742	0.13007	0.13007
1	747371	0.232228	0.281596	0.134137	0.134137
1	747397	0.246049	0.302732	0.124696	0.124696
1	747447	0.173967	0.164867	0.125551	0.125551
1	747471	0.139278	0.115329	0.124074	0.124074
1	747479	0.139398	0.11658	0.124302	0.124302
1	747514	0.182574	0.16769	0.113477	0.113477
1	747539	0.114043	0.0833222	0.11719	0.11719
1	747676	0.147615	0.242759	0.151395	0.151395
1	747717	0.227405	0.301337	0.138485	0.138485
1	747726	0.367507	0.545846	0.171901	0.171901
1	747732	0.257483	0.376284	0.165292	0.165292
1	747734	0.245186	0.347722	0.170838	0.170838
1	747736	0.352053	0.510724	0.179869	0.179869
1	747763	0.334933	0.443497	0.141245	0.141245
1	747775	0.336122	0.43209	0.142611	0.142611
1	747776	0.384565	0.484283	0.140631	0.140631
1	747780	0.347868	0.461507	0.140889	0.140889
1	747792	0.185072	0.281539	0.130999	0.130999
1	747795	0.185072	0.281539	0.130999	0.130999
1	747800	0.186401	0.280661	0.132263	0.132263
1	747831	0.00530777	0.118683	0.1334	0.1334
1	747881	0.175652	0.224454	0.119741	0.119741
1	747915	0.291753	0.290603	0.11515	0.11515
1	747935	0.161941	0.221064	0.133982	0.133982
1	747947	0.230812	0.335737	0.14087	0.14087
1	748245	0.210945	0.203068	0.128011	0.128011
1	748375	0.151581	0.165381	0.118409	0.118409
1	748376	0.118588	0.143996	0.122319	0.122319
1	748401	0.193827	0.139193	0.125416	0.125416
1	748437	0.247716	0.240248	0.125542	0.125542
1	748596	0.13503	0.165452	0.124889	0.124889
1	748653	0.206294	0.235175	0.122802	0.122802
1	748697	0.194901	0.213038	0.116489	0.116489
1	748716	0.194901	0.213038	0.116489	0.116489
1	748757	0.125095	0.16668	0.120203	0.120213
1	748758	0.125095	0.16668	0.120203	0.120213
1	748775	0.11378	0.156395	0.119909	0.119921
1	748784	0.11378	0.156395	0.119909	0.119921
1	748836	0.141284	0.177204	0.11783	0.11783
1	748877	0.200334	0.188436	0.117586	0.117586
1	748917	0.177616	0.205769	0.115103	0.115103
1	749011	0.215783	0.265481	0.121753	0.121753
1	749042	0.110249	0.176555	0.121399	0.121399
1	749048	0.130987	0.205661	0.116414	0.116414
1	749051	0.117453	0.188642	0.1183	0.1183
1	749097	0.117479	0.134023	0.124504	0.124504
1	749114	0.191345	0.199757	0.117781	0.117781
1	749137	0.105258	0.151688	0.124248	0.124248
1	749154	0.0973677	0.149401	0.126076	0.126076
1	749196	0.0946123	0.123627	0.12978	0.12978
1	749213	0.116365	0.143484	0.125045	0.125045
1	749214	0.116365	0.143484	0.125045	0.125045
1	749254	0.0970002	0.10714	0.123189	0.123189
1	749266	0.103571	0.0980003	0.123202	0.123202
1	749283	0.148939	0.175534	0.119467	0.119467
1	749351	0.178681	0.243425	0.118547	0.118547
1	749416	0.131462	0.174523	0.134184	0.134184
1	749456	0.139656	0.131393	0.13336	0.13336
1	749531	0.204437	0.281294	0.122985	0.122985
1	749598	0.256023	0.206421	0.119481	0.119466
1	749636	0.191694	0.232949	0.118507	0.118546
1	749743	0.147925	0.158942	0.117713	0.117663
1	749770	0.317422	0.273169	0.110811	0.110811
1	749772	0.218009	0.265221	0.121913	0.121913
1	749777	0.202261	0.22897	0.121547	0.121547
1	749925	0.0583391	0.0762544	0.122632	0.122514
1	749977	0.25941	0.195406	0.114146	0.114146
1	750050	0.214287	0.259674	0.120315	0.120315
1	750089	0.260381	0.293891	0.125759	0.12574
1	750096	0.252974	0.321751	0.124349	0.124292
1	750099	0.223314	0.310874	0.120737	0.120655
1	750107	0.208486	0.2935	0.116267	0.116267
1	750132	0.269227	0.359682	0.119441	0.119441
1	750151	0.255539	0.341285	0.118502	0.118502
1	750161	0.256669	0.28053	0.113884	0.113884
1	750205	0.237727	0.296816	0.126714	0.126714
1	750217	0.147083	0.225756	0.124485	0.124485
1	750236	0.187654	0.223579	0.126609	0.126609
1	750246	0.167321	0.198286	0.124643	0.124643
1	750291	0.120659	0.181861	0.124378	0.124433
1	750299	0.0776258	0.138	0.127937	0.128053
1	750308	0.0790826	0.142868	0.124984	0.125084
1	750312	0.0870042	0.154408	0.123339	0.123385
1	750341	0.0659841	0.214146	0.117285	0.117272
1	750342	0.0413318	0.203834	0.11674	0.11674
1	750347	0.0656661	0.213536	0.117869	0.117869
1	750351	0.137853	0.155943	0.117666	0.117666
1	750370	0.134367	0.144641	0.115264	0.115264
1	750378	0.094328	0.193077	0.123387	0.123387
1	750382	0.216837	0.343115	0.127683	0.127683
1	750383	0.216837	0.343115	0.127683	0.127683
1	750407	0.22706	0.351099	0.133394	0.133394
1	750410	0.240329	0.353902	0.125805	0.125805
1	750501	0.281245	0.309348	0.141379	0.141379
1	750580	0.253165	0.228651	0.126612	0.126612
1	750599	0.16281	0.084345	0.117056	0.117056
1	750620	0.22273	0.222815	0.127334	0.127334
1	750631	0.247585	0.234698	0.139833	0.139833
1	750667	0.296306	0.310311	0.128073	0.128073
1	750712	-0.175239	-0.235447	0.186681	0.186681
1	750713	-0.173	-0.233743	0.1859	0.1859
1	750724	-0.220395	-0.273403	0.190018	0.190018
1	750752	0.122648	0.0494658	0.150958	0.150958
1	750754	0.0229411	-0.00483127	0.16173	0.16173
1	750763	-0.110852	-0.148075	0.157072	0.157072
1	750856	-0.101102	0.00727656	0.142746	0.142746
1	750871	-0.0227514	0.0821817	0.143309	0.143309
1	750892	0.143123	0.119706	0.156412	0.156412
1	752096	0.637933	0.596297	0.193951	0.193951
1	752114	0.46822	0.418876	0.139623	0.139623
1	752136	0.177748	0.294624	0.121974	0.121974
1	752146	0.197876	0.334883	0.14008	0.14008
1	752151	0.156103	0.298779	0.132476	0.132476
1	752187	0.11288	0.226109	0.125211	0.125211
1	752188	0.11288	0.226109	0.125211	0.125211
1	752219	0.138668	0.193985	0.120633	0.120633
1	752228	0.0655284	0.120336	0.114478	0.114478
1	752255	0.103681	0.1103	0.123916	0.123916
1	752293	0.0979459	0.174584	0.119229	0.119229
1	752300	0.06464	0.0856764	0.125993	0.125993
1	752305	0.169172	0.266346	0.120301	0.120301
1	752313	0.189048	0.286239	0.120698	0.120698
1	752384	0.171383	0.222745	0.123204	0.123204
1	752432	0.133343	0.202824	0.122148	0.122148
1	752459	0.209462	0.280268	0.118283	0.118283
1	752484	0.221876	0.286944	0.12113	0.12113
1	752486	0.221876	0.286944	0.12113	0.12113
1	752487	0.229005	0.294041	0.119953	0.119953
1	752509	0.229023	0.277866	0.125693	0.125693
1	752567	0.115499	0.187044	0.125044	0.125044
1	752568	0.115499	0.187044	0.125044	0.125044
1	752587	0.123823	0.187016	0.121432	0.121432
1	752672	0.290859	0.360309	0.134555	0.134555
1	752691	0.320971	0.391558	0.136299	0.136299
1	752705	0.268748	0.35681	0.166009	0.166009
1	752714	0.317384	0.39697	0.165779	0.165779
1	752717	0.317384	0.39697	0.165779	0.165779
1	752719	0.317384	0.39697	0.165779	0.165779
1	752765	0.393369	0.50709	0.178149	0.178149
1	753109	-0.186025	0.0404681	0.102392	0.102207
1	759726	0.258394	0.304811	0.169753	0.16975
1	760650	0.241255	0.528241	0.297811	0.297811
1	760653	0.241255	0.528241	0.297811	0.297811
1	762287	0.221224	0.359111	0.217425	0.216081
1	772933	0.233448	0.379171	0.186474	0.186474
1	772972	0.219729	0.483209	0.184248	0.184248
1	773263	0.197737	0.267024	0.126066	0.126066
1	773514	0.0975022	0.215055	0.150936	0.150936
1	783439	-0.0972316	0.131636	0.150634	0.150634
1	791376	0.217976	0.282442	0.212757	0.212757
1	791379	0.217976	0.282442	0.212757	0.212757
1	791382	-0.137541	-0.051077	0.192715	0.192715
1	791383	0.202128	0.268686	0.213011	0.213011
1	791387	0.177744	0.187659	0.207114	0.207114
1	791391	0.0361014	0.0703718	0.177242	0.177242
1	791396	0.121784	0.181648	0.194167	0.194167
1	791402	0.154304	0.197073	0.191707	0.191707
1	791403	0.154304	0.197073	0.191707	0.191707
1	791406	0.155446	0.198856	0.192666	0.192666
1	791410	0.145963	0.247002	0.18707	0.18707
1	791411	-0.0678262	0.0211672	0.161463	0.161463
1	791412	0.152979	0.243429	0.183248	0.183248
1	791414	0.152979	0.243429	0.183248	0.183248
1	791421	0.291408	0.377312	0.165284	0.165284
1	791428	0.204054	0.338867	0.165877	0.165877
1	791442	0.201044	0.248165	0.142267	0.142267
1	791451	0.169015	0.240404	0.141874	0.141874
1	791452	0.169015	0.240404	0.141874	0.141874
1	791454	0.169015	0.240404	0.141874	0.141874
1	791457	0.198804	0.278606	0.145971	0.145971
1	791466	0.164627	0.246611	0.146416	0.146416
1	791472	0.168368	0.250538	0.145773	0.145773
1	791480	0.196435	0.262054	0.145655	0.145655
1	791484	0.179425	0.244746	0.144263	0.144263
1	791489	0.179425	0.244746	0.144263	0.144263
1	791493	0.259192	0.375809	0.14748	0.14748
1	791504	0.302239	0.374394	0.147389	0.147389
1	791512	0.351302	0.406722	0.149849	0.149849
1	791524	0.278563	0.227978	0.120763	0.120763
1	791529	0.197896	0.20062	0.153078	0.153078
1	791533	0.169875	0.205604	0.140502	0.140502
1	791541	0.228484	0.246566	0.145786	0.145786
1	791547	0.217152	0.237408	0.145049	0.145049
1	791549	0.217152	0.237408	0.145049	0.145049
1	791555	0.217152	0.237408	0.145049	0.145049
1	791557	0.217152	0.237408	0.145049	0.145049
1	791586	0.16014	0.247918	0.122886	0.122724
1	791589	0.17083	0.259801	0.123843	0.123676
1	791616	0.126238	0.192161	0.12845	0.12845
1	791618	0.121804	0.189041	0.128496	0.128496
1	791622	0.129142	0.182127	0.12297	0.12297
1	791625	0.135538	0.186513	0.121574	0.121574
1	791631	0.136313	0.18697	0.120783	0.120783
1	791661	0.13119	0.176248	0.12149	0.12149
1	791663	0.13119	0.176248	0.12149	0.12149
1	791685	0.114888	0.169216	0.124851	0.124851
1	791688	0.127522	0.189165	0.122531	0.122531
1	791703	0.0825607	0.172425	0.129035	0.129035
1	791721	0.0789673	0.155678	0.134802	0.134802
1	791722	0.10673	0.168104	0.134958	0.134958
1	791745	0.157929	0.217586	0.125277	0.125277
1	791748	0.150932	0.213682	0.125346	0.125346
1	791766	0.066803	0.128053	0.127872	0.127872
1	791782	0.0483416	0.107611	0.1275	0.1275
1	791787	0.0516542	0.106129	0.130365	0.130365
1	791794	0.0681995	0.0971278	0.131417	0.131417
1	791799	0.0783073	0.107178	0.133411	0.133411
1	791801	0.0783073	0.107178	0.133411	0.133411
1	791808	0.0783073	0.107178	0.133411	0.133411
1	791814	0.0783073	0.107178	0.133411	0.133411
1	791817	0.0783073	0.107178	0.133411	0.133411
1	791821	0.0783073	0.107178	0.133411	0.133411
1	791827	0.0783073	0.107178	0.133411	0.133411
1	791830	0.0849773	0.107739	0.13381	0.13381
1	791844	0.107468	0.125204	0.130034	0.130034
1	791845	0.107468	0.125204	0.130034	0.130034
1	791871	0.162522	0.223958	0.129779	0.129779
1	791880	0.205662	0.242284	0.119995	0.119995
1	791889	0.126294	0.209483	0.112672	0.112672
1	791910	0.14469	0.187771	0.116493	0.116493
1	791913	0.14469	0.187771	0.116493	0.116493
1	791916	0.141013	0.173568	0.116763	0.116763
1	791919	0.132451	0.175662	0.117699	0.117699
1	791931	0.0990133	0.153893	0.11744	0.11744
1	791934	0.123895	0.161216	0.117227	0.117227
1	791937	0.0990133	0.153893	0.11744	0.11744
1	791947	0.101418	0.149898	0.113183	0.113183
1	791958	0.0948936	0.134849	0.116335	0.116335
1	791964	0.0980088	0.149904	0.118023	0.118023
1	791967	0.129818	0.16954	0.115004	0.115004
1	791997	0.26373	0.269637	0.125538	0.125538
1	791998	0.26373	0.269637	0.125538	0.125538
1	792040	0.232754	0.265933	0.117167	0.117167
1	792042	0.232754	0.265933	0.117167	0.117167
1	792060	0.241462	0.307374	0.116552	0.116552
1	792062	0.241462	0.307374	0.116552	0.116552
1	792063	0.241462	0.307374	0.116552	0.116552
1	792069	0.203951	0.278708	0.123561	0.123561
1	792084	0.236666	0.316736	0.13356	0.13356
1	792087	0.234541	0.309341	0.132895	0.132895
1	792096	0.244753	0.309741	0.134085	0.134085
1	792099	0.245489	0.315695	0.134815	0.134815
1	792100	0.245489	0.315695	0.134815	0.134815
1	792132	0.182498	0.260323	0.134934	0.134934
1	792133	0.182498	0.260323	0.134934	0.134934
1	792142	0.213828	0.288968	0.133813	0.133813
1	792150	0.250696	0.325688	0.133514	0.133514
1	792152	0.250696	0.325688	0.133514	0.133514
1	792162	0.261767	0.327947	0.137831	0.137831
1	792171	0.268872	0.341018	0.137787	0.137787
1	792173	0.268872	0.341018	0.137787	0.137787
1	792174	0.268872	0.341018	0.137787	0.137787
1	792177	0.268872	0.341018	0.137787	0.137787
1	792189	0.228876	0.252646	0.131946	0.131946
1	792198	0.246687	0.285899	0.129669	0.129669
1	792205	0.291613	0.322825	0.124926	0.124926
1	792210	0.261145	0.306901	0.130736	0.130736
1	792213	0.250541	0.314105	0.119854	0.119854
1	792217	0.260931	0.323707	0.131562	0.131562
1	792224	0.18122	0.276406	0.127546	0.127546
1	792239	0.096629	0.170957	0.129839	0.129839
1	792240	0.096629	0.170957	0.129839	0.129839
1	792247	0.081345	0.167919	0.1296	0.1296
1	792249	0.081345	0.167919	0.1296	0.1296
1	792251	0.096345	0.189262	0.127687	0.127687
1	792258	0.081345	0.167919	0.1296	0.1296
1	792259	0.081345	0.167919	0.1296	0.1296
1	792291	0.0876988	0.142197	0.125266	0.125266
1	792300	0.0509393	0.103022	0.125292	0.125292
1	792302	0.0509393	0.103022	0.125292	0.125292
1	792312	0.0845382	0.124447	0.123157	0.123157
1	792382	0.0552854	0.067596	0.144288	0.144512
1	792407	0.0833927	0.148064	0.147327	0.147494
1	792409	0.0738399	0.118902	0.15432	0.154641
1	793531	0.278828	0.35643	0.161067	0.161067
1	793581	0.102118	0.328941	0.130709	0.130709
1	793613	0.160564	0.242524	0.117461	0.117275
1	793669	0.052159	0.107481	0.106669	0.106669
1	793672	0.12463	0.206747	0.116761	0.116761
1	793688	0.0453031	0.0838097	0.115262	0.115262
1	793693	0.134136	0.178393	0.118055	0.118055
1	793763	0.185313	0.257918	0.13592	0.136958
1	793793	0.314465	0.354287	0.124787	0.124787
1	793811	0.329405	0.38012	0.112453	0.112453
1	793816	0.335455	0.381422	0.117376	0.117376
1	793817	0.335455	0.381422	0.117376	0.117376
1	793877	0.0294666	0.345269	0.185688	0.185688
1	793883	0.138071	0.459185	0.189191	0.189191
1	793886	0.171029	0.477356	0.185566	0.185566
1	793887	0.171029	0.477356	0.185566	0.185566
1	811364	-0.0154703	0.183435	0.185347	0.185347
1	816677	0.48771	0.633927	0.214816	0.215677
1	816726	0.434671	0.491419	0.242999	0.246196
1	832022	0.65694	0.625945	0.201055	0.200405
1	832045	0.742514	0.733071	0.156694	0.156556
1	832057	0.76368	0.767464	0.15675	0.157153
1	832129	0.0182187	0.0842749	0.150339	0.150345
1	832137	0.0111218	0.0837513	0.146169	0.146113
1	832162	0.215573	0.284054	0.155355	0.155427
1	832170	0.197998	0.231123	0.155914	0.156051
1	832187	0.278911	0.334029	0.222039	0.222882
1	832198	0.052111	0.0770023	0.231719	0.233112
1	832365	0.599687	0.556046	0.174166	0.174166
1	832373	0.48882	0.386291	0.188636	0.188636
1	832374	0.559473	0.421275	0.176772	0.176772
1	832378	0.596085	0.434423	0.175661	0.175661
1	832504	0.238781	0.432536	0.18287	0.18287
1	832519	0.168306	0.388911	0.173037	0.173037
1	835823	-0.0545574	0.123545	0.22899	0.22899
1	837976	0.191164	0.321748	0.177042	0.177042
1	840074	0.0622863	0.119936	0.193317	0.193317
1	840106	0.143292	0.133865	0.141885	0.141885
1	840108	0.143292	0.133865	0.141885	0.141885
1	840109	0.143292	0.133865	0.141885	0.141885
1	840131	0.214781	0.243304	0.136066	0.136066
1	840190	0.152163	0.215399	0.128404	0.128404
1	840222	0.290653	0.408725	0.132783	0.132783
1	840259	0.127361	0.238987	0.121247	0.121247
1	840261	0.127361	0.238987	0.121247	0.121247
1	840268	0.153995	0.250267	0.123398	0.123398
1	840293	0.110619	0.163569	0.122803	0.122803
1	840310	0.153854	0.190848	0.126051	0.126051
1	840331	0.130763	0.148488	0.126206	0.126206
1	840340	0.130763	0.148488	0.126206	0.126206
1	840382	0.11129	0.162249	0.124784	0.124784
1	840388	0.13349	0.196206	0.12307	0.12307
1	840406	0.132495	0.177806	0.119354	0.119354
1	840457	0.154806	0.180792	0.122687	0.122687
1	840510	0.100203	0.124104	0.122019	0.122019
1	840552	0.125296	0.168623	0.1189	0.118895
1	840640	0.177263	0.194156	0.123725	0.123725
1	840730	0.201403	0.23913	0.12527	0.12527
1	840753	0.249621	0.311748	0.12285	0.12285
1	840798	0.0945491	0.121379	0.124566	0.124566
1	840853	0.0917618	0.11795	0.124753	0.124753
1	840878	0.0519161	0.108518	0.11869	0.11869
1	840903	0.0619464	0.189541	0.127931	0.127931
1	840905	0.0223328	0.172141	0.131103	0.131103
1	841418	0.0299459	0.0685015	0.127433	0.127433
1	841431	0.111494	0.169319	0.126969	0.126969
1	841441	0.123963	0.184374	0.127448	0.127448
1	841445	0.0204651	0.08794	0.121554	0.121554
1	841454	0.0785336	0.120175	0.128278	0.128278
1	841457	0.0924466	0.135933	0.124973	0.124973
1	841514	0.388888	0.408095	0.111941	0.111941
1	841538	0.301618	0.369423	0.122162	0.122162
1	841552	0.265405	0.336581	0.122902	0.122902
1	841558	0.285802	0.353443	0.122595	0.122595
1	841566	0.325278	0.393003	0.118079	0.118079
1	841614	0.251857	0.322483	0.117624	0.117624
1	841664	0.18399	0.297638	0.118924	0.118924
1	841678	0.190399	0.267963	0.114151	0.114151
1	841682	0.14778	0.244995	0.122504	0.122504
1	841685	0.105368	0.241711	0.123147	0.123147
1	841726	0.133401	0.1221	0.12754	0.12754
1	841728	0.141456	0.130232	0.12728	0.12728
1	841758	0.179039	0.212307	0.118814	0.118814
1	841764	0.179039	0.212307	0.118814	0.118814
1	841773	0.173278	0.20036	0.11989	0.11989
1	841782	0.188762	0.215209	0.12019	0.12019
1	841786	0.178034	0.200116	0.123213	0.123213
1	841791	0.161628	0.187904	0.121859	0.121859
1	841798	0.17938	0.198223	0.121232	0.121232
1	841812	0.158189	0.201464	0.117703	0.117703
1	841813	0.158189	0.201464	0.117703	0.117703
1	841820	0.171588	0.211781	0.115984	0.115984
1	841824	0.172148	0.220143	0.115441	0.115441
1	841841	0.144221	0.217565	0.116002	0.116002
1	841865	0.174784	0.200404	0.118763	0.118763
1	841866	0.174784	0.200404	0.118763	0.118763
1	841881	0.169486	0.187445	0.119269	0.119269
1	841888	0.175113	0.201484	0.118764	0.118764
1	841895	0.151403	0.184943	0.11731	0.11731
1	841897	0.151403	0.184943	0.11731	0.11731
1	841898	0.151403	0.184943	0.11731	0.11731
1	841912	0.151594	0.170271	0.118104	0.118104
1	841922	0.162712	0.186102	0.118978	0.118978
1	841950	0.154244	0.179642	0.119281	0.119281
1	841961	0.14564	0.176967	0.120143	0.120143
1	842000	0.1097	0.144692	0.124097	0.124097
1	842013	0.167365	0.209886	0.120309	0.120309
1	842014	0.167365	0.209886	0.120309	0.120309
1	842026	0.170592	0.223164	0.116761	0.116761
1	842027	0.17483	0.232461	0.116187	0.116187
1	842028	0.17483	0.232461	0.116187	0.116187
1	842035	0.174069	0.222489	0.116315	0.116315
1	842054	0.154731	0.196764	0.119135	0.119135
1	842086	0.155806	0.187605	0.12057	0.12057
1	842096	0.152965	0.195126	0.121757	0.121757
1	842132	0.173589	0.218746	0.120649	0.120649
1	842144	0.116432	0.218564	0.120146	0.120146
1	842147	0.124167	0.223281	0.119767	0.119767
1	842158	0.140576	0.234024	0.118086	0.118086
1	842176	0.118551	0.206069	0.118207	0.118207
1	842190	0.143835	0.192227	0.118021	0.118021
1	842198	0.133807	0.18412	0.118182	0.118182
1	842201	0.144787	0.182175	0.117557	0.117557
1	842208	0.144787	0.182175	0.117557	0.117557
1	842216	0.154893	0.184048	0.117997	0.117997
1	842217	0.154893	0.184048	0.117997	0.117997
1	842232	0.176666	0.182654	0.118251	0.118251
1	842247	0.178741	0.183578	0.118866	0.118866
1	842269	0.188172	0.177968	0.124268	0.124268
1	842276	0.180285	0.175115	0.123947	0.123947
1	842278	0.180285	0.175115	0.123947	0.123947
1	842325	0.105427	0.0919496	0.125287	0.125287
1	842347	0.258188	0.177569	0.121842	0.121842
1	842349	0.23681	0.173142	0.122634	0.122634
1	842355	0.235322	0.179208	0.121283	0.121283
1	842357	0.235322	0.179208	0.121283	0.121283
1	842363	0.189688	0.134725	0.112646	0.112646
1	842370	0.153662	0.16872	0.115299	0.115299
1	842387	0.207788	0.223896	0.124183	0.124183
1	842425	0.164214	0.20131	0.115904	0.115904
1	842553	0.17804	0.182356	0.121874	0.121874
1	842557	0.174901	0.174926	0.122802	0.122802
1	842564	0.169498	0.176426	0.122534	0.122534
1	842629	0.140352	0.171763	0.125862	0.125862
1	842747	0.230243	0.228518	0.11894	0.11894
1	842779	0.272632	0.355317	0.119914	0.119914
1	842782	0.284349	0.383914	0.12009	0.12009
1	842811	0.267252	0.341864	0.122043	0.122043
1	842815	0.248163	0.327885	0.120754	0.120754
1	843018	-0.141932	0.0787529	0.180469	0.180469
1	843085	0.18028	0.189164	0.122806	0.122806
1	843100	0.159591	0.203056	0.121517	0.121517
1	843101	0.160758	0.20633	0.121465	0.121465
1	843103	0.160758	0.20633	0.121465	0.121465
1	843140	0.182798	0.208368	0.155088	0.155088
1	843158	0.250705	0.154458	0.159648	0.159648
1	843166	0.254202	0.160264	0.160417	0.160417
1	843466	0.0711035	0.100239	0.127544	0.127544
1	843604	0.126156	0.138766	0.12407	0.12407
1	844644	0.246205	0.267986	0.123672	0.123672
1	845374	-0.0794292	0.116542	0.143102	0.143102
1	848025	0.179931	0.194043	0.127348	0.127348
1	848230	0.155869	0.172025	0.120795	0.120795
1	848320	0.136021	0.202328	0.118753	0.118753
1	848673	0.146564	0.282729	0.114	0.114
1	849384	0.0808527	0.161267	0.120077	0.120077
1	849443	0.137718	0.231147	0.129881	0.129881
1	849446	0.137718	0.231147	0.129881	0.129881
1	849459	0.126326	0.207865	0.130167	0.130167
1	849562	0.241319	0.284663	0.123484	0.123484
1	850590	0.148887	0.356645	0.1441	0.1441
1	850750	0.245901	0.399579	0.139002	0.139002
1	851704	0.251433	0.306255	0.119675	0.119675
1	853739	0.189933	0.226008	0.122603	0.122603
1	853979	0.148997	0.177741	0.116683	0.116683
1	853980	0.148997	0.177741	0.116683	0.116683
1	856556	0.111593	0.24471	0.123506	0.123506
1	857051	0.291606	0.276685	0.123833	0.123833
1	858021	0.166052	0.198899	0.117555	0.117555
1	858753	0.141484	0.167577	0.121576	0.121576
1	859186	0.367254	0.438268	0.116921	0.116921
1	859239	0.28972	0.432267	0.125773	0.125773
1	859337	0.337788	0.325644	0.117598	0.117598
1	859384	0.312494	0.357028	0.122721	0.122721
1	859400	0.309043	0.368782	0.117553	0.117553
1	859401	0.309043	0.368782	0.117553	0.117553
1	859437	0.190651	0.265207	0.132066	0.132066
1	859519	0.145774	0.187165	0.111957	0.111957
1	859526	0.149432	0.194623	0.111921	0.111921
1	859547	0.161452	0.205857	0.112517	0.112517
1	859613	0.345905	0.3361	0.122552	0.122552
1	859696	0.166593	0.154744	0.116663	0.116663
1	859844	0.152913	0.237772	0.121232	0.121232
1	860093	0.109345	0.0909164	0.119629	0.119629
1	860512	0.148266	0.157397	0.12017	0.12017
1	860515	0.148266	0.157397	0.12017	0.12017
1	860778	0.180829	0.196546	0.115961	0.115961
1	860786	0.145088	0.179952	0.116242	0.116242
1	860794	0.138524	0.166345	0.117276	0.117276
1	860834	0.143503	0.228959	0.117424	0.117424
1	860897	0.0930238	0.139413	0.123471	0.123456
1	860917	0.10985	0.199958	0.123678	0.123662
1	860932	0.123189	0.197404	0.123463	0.123421
1	860957	0.191597	0.229394	0.126719	0.126719
1	860967	0.184104	0.222903	0.127837	0.127837
1	861015	0.186445	0.22092	0.122586	0.122586
1	861034	0.185855	0.216327	0.120524	0.120524
1	861037	0.184548	0.215977	0.120479	0.120479
1	861056	0.223883	0.2301	0.121384	0.121384
1	861101	0.188514	0.143274	0.130767	0.130767
1	861144	0.17499	0.125634	0.121137	0.121137
1	861265	0.231702	0.215563	0.121101	0.121101
1	861563	0.145002	0.140958	0.118469	0.118469
1	861584	0.123997	0.133096	0.117725	0.117725
1	861987	0.171883	0.210732	0.1238	0.1238
1	862400	0.147679	0.196571	0.112747	0.112747
1	862516	0.136821	0.131701	0.126945	0.126945
1	862556	0.107661	0.144329	0.122009	0.122009
1	862623	0.160392	0.184203	0.118262	0.118262
1	862638	0.197028	0.238634	0.117138	0.117138
1	863623	0.12872	0.168964	0.120425	0.120425
1	863984	0.148994	0.179246	0.120007	0.120007
1	864239	0.153462	0.201555	0.120151	0.120151
1	864321	0.176991	0.182963	0.122396	0.122396
1	864521	0.155917	0.251679	0.125876	0.125876
1	864525	0.144632	0.237901	0.124222	0.124222
1	864695	0.128808	0.126428	0.124074	0.124074
1	864696	0.128808	0.126428	0.124074	0.124074
1	865453	0.155678	0.189832	0.114216	0.114216
1	865528	0.0656627	0.12414	0.126659	0.126659
1	866926	0.240245	0.203848	0.126729	0.126729
1	868956	0.19737	0.355864	0.151363	0.151363
1	869867	0.217056	0.297051	0.126069	0.126069
1	870061	0.131561	0.0949683	0.128053	0.128053
1	870086	0.250012	0.269855	0.12566	0.12566
1	870147	0.391929	0.429693	0.134428	0.134346
1	870217	0.294308	0.341033	0.125079	0.125054
1	870492	0.356568	0.408758	0.16774	0.167736
1	870501	0.334575	0.477891	0.180336	0.180345
1	870504	0.268612	0.456694	0.193778	0.193772
1	870508	0.304058	0.483048	0.195401	0.195356
1	870513	0.296659	0.489128	0.195913	0.195866
1	870517	0.291374	0.479427	0.203377	0.203342
1	870581	0.314925	0.633362	0.202331	0.201751
1	870585	0.474322	0.755388	0.201664	0.201557
1	870639	0.223495	0.603311	0.18368	0.18368
1	870697	0.226237	0.500785	0.156951	0.156951
1	870702	0.205359	0.479051	0.166128	0.166128
1	870842	0.30184	0.35667	0.117356	0.117356
1	870886	0.251603	0.257722	0.121677	0.121677
1	871166	0.333819	0.318568	0.116115	0.116115
1	871355	-0.250792	-0.0330881	0.175458	0.17553
1	871361	-0.253704	-0.0190676	0.187225	0.187225
1	872062	0.0428893	0.101698	0.130136	0.130136
1	872300	0.123462	0.206875	0.120421	0.120421
1	872322	0.176494	0.220029	0.127214	0.127214
1	873092	0.105665	0.148637	0.123738	0.123738
1	873514	0.189116	0.226994	0.127601	0.127601
1	873686	0.115392	0.086679	0.125213	0.125213
1	874522	0.174918	0.207295	0.117432	0.117432
1	874953	0.139881	0.163083	0.116413	0.116413
1	874993	0.112508	0.155528	0.121947	0.121945
1	875315	0.399173	0.379296	0.141046	0.141046
1	875349	0.249574	0.296425	0.133449	0.133449
1	875626	0.302394	0.355651	0.136652	0.136652
1	875648	0.267642	0.400454	0.136013	0.136013
1	878696	-0.0529613	0.0336927	0.156617	0.156617
1	879127	0.293654	0.17251	0.156405	0.156405
1	879144	0.32017	0.239867	0.181598	0.181598
1	879411	0.226319	0.262906	0.116064	0.116064
1	879483	0.156741	0.250401	0.123112	0.123112
1	880049	0.178715	0.193798	0.129148	0.129148
1	903198	0.681222	0.599428	0.242929	0.242929
1	903945	0.326857	0.375399	0.120523	0.120523
1	903980	0.270355	0.27531	0.123634	0.123634
1	904035	0.205528	0.156259	0.136611	0.136611
1	904240	0.142102	0.16852	0.114563	0.114563
1	904377	0.153285	0.185946	0.121835	0.121835
1	904747	0.267869	0.331924	0.122627	0.122627
1	904824	0.224631	0.217624	0.13542	0.13542
1	904890	0.150548	0.213935	0.119514	0.119514
1	905022	0.213801	0.304071	0.142075	0.142075
1	905052	0.206272	0.197754	0.146984	0.146984
1	905556	0.163916	0.252002	0.114804	0.114765
1	905571	0.183884	0.23404	0.114662	0.114662
1	905616	0.247744	0.321258	0.116823	0.116823
1	905734	0.168671	0.247199	0.125027	0.125032
1	905738	0.218026	0.255094	0.125785	0.125807
1	905805	0.201252	0.189012	0.122039	0.122065
1	905828	0.155814	0.187854	0.118747	0.118758
1	906320	0.259226	0.2711	0.124863	0.124863
1	906444	0.127107	0.128175	0.131343	0.131343
1	906599	0.1328	0.169209	0.120097	0.120097
1	906789	0.114494	0.145099	0.117935	0.117935
1	907148	0.191822	0.287993	0.127847	0.127847
1	907232	0.167883	0.211932	0.117341	0.117341
1	907507	0.121813	0.263592	0.122269	0.122269
1	907810	0.22783	0.339427	0.128464	0.128464
1	907916	0.155626	0.208914	0.126108	0.126108
1	907940	0.0774603	0.141084	0.130816	0.130816
1	908218	0.105837	0.150457	0.122673	0.122673
1	908490	0.199933	0.2192	0.118883	0.118883
1	908802	0.165173	0.202537	0.129546	0.129546
1	908816	0.216293	0.233965	0.124404	0.124404
1	909035	0.0508695	0.117381	0.121536	0.121536
1	909363	0.2317	0.223166	0.118428	0.118428
1	909771	0.201403	0.288414	0.124721	0.124721
1	910306	0.0772772	0.183367	0.130989	0.130989
1	910475	0.11849	0.147635	0.122027	0.122027
1	910476	0.121861	0.149172	0.121791	0.121791
1	911314	0.306643	0.437173	0.129432	0.129432
1	911326	0.311476	0.46728	0.127106	0.127106
1	911402	0.226768	0.313678	0.107102	0.107102
1	911421	0.162194	0.214194	0.106174	0.106174
1	911422	0.239464	0.369461	0.118167	0.118167
1	911530	0.209953	0.256717	0.127651	0.127651
1	911604	0.180804	0.236112	0.12223	0.12223
1	911743	0.158623	0.152863	0.121853	0.121853
1	912393	0.180084	0.227706	0.11873	0.11873
1	912712	0.151288	0.191854	0.120428	0.120428
1	913573	0.057228	0.0570454	0.118559	0.118559
1	913788	0.100244	0.113977	0.117753	0.117753
1	914324	0.0637631	0.0282738	0.123219	0.123219
1	914755	0.179758	0.155856	0.125437	0.125437
1	915300	0.151885	0.108095	0.120986	0.120986
1	915473	0.148816	0.129999	0.118941	0.118941
1	916549	0.0908229	0.101643	0.116328	0.116328
1	916567	0.0982654	0.103965	0.120177	0.120177
1	916621	0.0348068	0.04755	0.114357	0.114357
1	916839	0.220916	0.196721	0.111511	0.111511
1	917004	0.17531	0.156379	0.124862	0.124862
1	917833	0.127368	0.0992556	0.112282	0.112282
1	917847	0.137651	0.103153	0.115661	0.115661
1	918884	0.0937129	0.0582071	0.117629	0.117629
1	919203	0.137643	0.153973	0.114344	0.114344
1	919365	0.107878	0.142316	0.111387	0.111387
1	919972	0.0168873	0.0537862	0.110616	0.110616
1	920771	0.0307207	0.16458	0.124101	0.124101
1	920843	0.21471	0.234187	0.113252	0.113252
1	920883	0.2725	0.281113	0.117948	0.117948
1	921166	0.0807763	0.135342	0.115478	0.115478
1	921172	0.0787115	0.144606	0.116219	0.116219
1	921192	0.10584	0.153886	0.117328	0.117328
1	921218	0.161429	0.190951	0.114347	0.114347
1	921253	0.168855	0.212082	0.109047	0.109047
1	921263	0.133939	0.180252	0.112703	0.112703
1	921264	0.133939	0.180252	0.112703	0.112703
1	921281	0.108984	0.162896	0.109935	0.109935
1	921291	0.0740021	0.150082	0.10906	0.10906
1	921557	0.170643	0.195125	0.113612	0.113612
1	921579	0.175093	0.183955	0.114927	0.114927
1	921583	0.16455	0.108428	0.109862	0.109862
1	921661	0.141844	0.158703	0.112347	0.112347
1	922027	0.0931429	0.118543	0.116635	0.116635
1	922048	0.0763061	0.0887433	0.116546	0.116546
1	922226	0.162616	0.132118	0.114258	0.114258
1	922457	0.077265	0.0790925	0.116866	0.116866
1	922627	0.0620702	0.0813418	0.115909	0.115909
1	922674	0.0698524	0.0506526	0.118199	0.118199
1	922798	0.212301	0.386925	0.174574	0.174574
1	922977	0.0923704	0.101342	0.115161	0.115161
1	924026	0.0894035	0.114764	0.113924	0.113924
1	924059	0.1364	0.145872	0.113349	0.113349
1	924100	0.100262	0.0864275	0.113561	0.113561
1	924986	0.103311	0.11618	0.112265	0.112265
1	925152	0.0807553	0.0960752	0.116236	0.116236
1	925341	0.112263	0.119034	0.114362	0.114362
1	925398	0.0633397	0.0105791	0.16004	0.16004
1	925715	0.0247558	0.0301203	0.139128	0.139128
1	926319	0.0669665	0.0307294	0.118775	0.118775
1	926810	0.132989	0.16328	0.113683	0.113683
1	926830	0.141217	0.146915	0.114337	0.114337
1	927375	0.15527	0.188555	0.114004	0.114004
1	927482	0.166854	0.172109	0.119785	0.119785
1	927496	0.230104	0.245296	0.115171	0.115171
1	927588	0.17353	0.227273	0.114305	0.114305
1	927710	0.118054	0.168793	0.114554	0.114554
1	928608	0.0931037	0.0657869	0.1168	0.1168
1	928815	0.0318882	0.118741	0.115834	0.115834
1	929344	0.2209	0.141436	0.119342	0.119342
1	929410	0.114622	0.143196	0.11479	0.11479
1	929442	0.258992	0.310642	0.122133	0.122133
1	929458	0.236628	0.308062	0.118237	0.118237
1	929463	0.273682	0.32859	0.114822	0.114822
1	929472	0.264734	0.337529	0.116263	0.116263
1	929474	0.180042	0.274059	0.113977	0.113977
1	929483	0.127819	0.264546	0.121726	0.121613
1	929488	0.0728236	0.225942	0.130112	0.130112
1	929509	0.170576	0.324915	0.129039	0.129039
1	929566	0.155183	0.206718	0.115208	0.115208
1	929595	0.111223	0.113179	0.11121	0.11121
1	929639	0.203309	0.227721	0.117637	0.117637
1	929641	0.203309	0.227721	0.117637	0.117637
1	929671	0.227326	0.271053	0.118867	0.118867
1	929683	0.207452	0.24412	0.117374	0.117374
1	929684	0.250533	0.288011	0.118194	0.118194
1	929700	0.243989	0.262968	0.12558	0.12558
1	929719	0.27526	0.244479	0.123478	0.123478
1	929759	0.190797	0.172695	0.122199	0.122199
1	930115	0.132049	0.13852	0.118362	0.118362
1	930166	0.113705	0.0937766	0.11997	0.11997
1	930266	0.139232	0.143865	0.117964	0.117964
1	930287	0.170199	0.167288	0.114756	0.114756
1	930509	0.226584	0.209034	0.110744	0.110744
1	930800	0.159464	0.0942996	0.112323	0.112323
1	930851	0.210007	0.175927	0.105264	0.105264
1	930852	0.122629	0.117691	0.115984	0.115984
1	930853	0.177015	0.162682	0.109882	0.109882
1	930854	0.149893	0.141694	0.115399	0.115399
1	931254	0.0967177	0.116085	0.11307	0.11307
1	931273	0.107634	0.161313	0.111041	0.111041
1	931331	0.0924164	0.0786019	0.116163	0.116163
1	931859	0.0931553	0.124472	0.116522	0.116522
1	931919	0.169257	0.209166	0.114342	0.114342
1	932224	0.112359	0.0843636	0.110525	0.110525
1	932658	0.106483	0.129796	0.114588	0.114588
1	932679	0.0942697	0.121779	0.116077	0.116077
1	932775	0.120388	0.143911	0.11012	0.11012
1	932813	0.104585	0.0889028	0.119211	0.119211
1	933150	0.113054	0.114559	0.115766	0.115766
1	933267	0.111836	0.0994908	0.116081	0.116081
1	933378	0.0806214	0.0699215	0.121249	0.121249
1	933602	0.112501	0.0930239	0.119317	0.119317
1	933702	0.117444	0.099005	0.119367	0.119348
1	934015	0.113962	0.139993	0.111607	0.111607
1	934145	0.100208	0.136264	0.116889	0.116889
1	934219	0.121029	0.139945	0.116202	0.116202
1	934258	0.169775	0.16433	0.116983	0.116983
1	934263	0.173473	0.16537	0.117546	0.117546
1	934272	0.13905	0.150783	0.117648	0.117648
1	934309	0.164271	0.119941	0.11305	0.11305
1	934313	0.135644	0.11189	0.110912	0.110912
1	934333	0.128187	0.176081	0.119031	0.119031
1	934359	0.081582	0.12	0.118681	0.118681
1	934429	-0.0521278	0.000250945	0.108579	0.108579
1	934545	0.157979	0.284766	0.133517	0.133517
1	934660	0.171879	0.103808	0.142346	0.142346
1	934861	-0.170568	-0.095278	0.146714	0.146714
1	934882	-0.0632559	-0.0278909	0.159182	0.159182
1	934920	0.22078	0.31278	0.158017	0.158017
1	934982	0.249919	0.395237	0.158062	0.158062
1	934991	0.222599	0.363904	0.155393	0.155393
1	934994	0.216486	0.338988	0.151507	0.151507
1	935011	0.20552	0.333203	0.148408	0.148408
1	935075	-0.0496034	-0.09592	0.164432	0.164432
1	935108	-0.374149	-0.440954	0.177967	0.177967
1	935126	-0.440334	-0.493754	0.17522	0.17522
1	936281	0.202769	0.282042	0.178142	0.178142
1	936289	0.184741	0.272948	0.179471	0.179471
1	936291	0.184741	0.272948	0.179471	0.179471
1	936303	-0.119828	-0.0570619	0.175977	0.175977
1	936306	-0.0931079	-0.0598482	0.163167	0.163167
1	936318	-0.113829	-0.0835884	0.157639	0.157639
1	936333	-0.160655	-0.067245	0.125053	0.125053
1	936336	-0.120005	-0.0289261	0.125327	0.125327
1	936339	-0.120005	-0.0289261	0.125327	0.125327
1	936342	-0.10077	-0.00275275	0.124353	0.124353
1	936636	0.103728	0.104587	0.116378	0.116378
1	936662	0.0275042	0.209862	0.162309	0.162309
1	936669	0.00107181	0.201731	0.161443	0.161443
1	936728	0.148699	0.195693	0.116412	0.116412
1	936731	0.0326432	0.0249049	0.142182	0.142182
1	936742	0.189537	0.223921	0.120284	0.120284
1	936749	-0.0885867	-0.0151309	0.140259	0.140259
1	936778	0.133708	0.202342	0.119377	0.119377
1	936813	0.0535145	0.147966	0.13354	0.13354
1	937141	0.0934286	0.202792	0.120465	0.120465
1	937162	0.0694255	0.18103	0.119437	0.119437
1	937177	0.0144017	0.135479	0.115816	0.115816
1	937178	0.0900266	0.186522	0.121877	0.121877
1	937182	0.0980311	0.1935	0.119691	0.119691
1	937192	0.0960336	0.167366	0.119151	0.119151
1	937197	0.0863112	0.202957	0.11842	0.11842
1	937203	0.0906367	0.219172	0.117624	0.117624
1	937282	0.28008	0.241005	0.135383	0.135383
1	937684	0.164376	0.0922324	0.115968	0.115968
1	937793	0.0477833	0.030242	0.11658	0.11658
1	938232	0.290715	0.391975	0.119807	0.119807
1	938619	0.128946	0.111031	0.122166	0.122166
1	939944	0.0698137	0.0687662	0.120646	0.120646
1	940198	0.290122	0.33502	0.153757	0.153757
1	940293	0.156786	0.248006	0.124569	0.124569
1	940809	0.0556423	0.113186	0.117053	0.116897
1	941022	0.00640586	0.052003	0.116884	0.116884
1	941147	0.0797765	0.161299	0.116972	0.116972
1	941786	0.141304	0.206931	0.111909	0.111909
1	941805	0.0852376	0.194787	0.109318	0.109318
1	942035	0.173826	0.231663	0.113968	0.113968
1	942074	0.0802154	0.0619958	0.111972	0.111972
1	942234	0.0345425	0.0510705	0.127502	0.127433
1	942306	-0.0288379	0.05054	0.114967	0.114867
1	942435	0.163275	0.190505	0.118899	0.118899
1	942492	0.13503	0.136044	0.120296	0.120296
1	942793	0.195694	0.174013	0.118172	0.118172
1	942813	0.0786945	0.0646022	0.125708	0.125708
1	942856	0.0904514	0.0910001	0.123302	0.123302
1	943104	0.136315	0.182376	0.122404	0.122404
1	943218	0.160788	0.148166	0.117889	0.117889
1	943259	0.150304	0.184011	0.110424	0.110424
1	943544	0.0962872	0.168965	0.114622	0.114622
1	943601	0.0517953	0.0720911	0.131527	0.131527
1	943612	0.0115551	0.0402084	0.142184	0.142184
1	943859	0.180648	0.188521	0.106589	0.106589
1	943863	0.186601	0.186744	0.108161	0.108161
1	943874	0.132668	0.129592	0.115868	0.115868
1	943933	0.13162	0.0835729	0.120485	0.120485
1	943942	0.167298	0.120837	0.121311	0.121311
1	943968	0.179435	0.174754	0.120533	0.120533
1	944182	0.116714	0.174709	0.11066	0.11056
1	944261	0.19003	0.191597	0.108992	0.108992
1	944297	0.0577768	0.073087	0.110297	0.110297
1	944442	0.108276	0.203226	0.110791	0.110791
1	944661	-0.0388014	0.0883345	0.122386	0.122386
1	944733	0.0220476	-0.057501	0.130551	0.130551
1	944954	0.0792516	0.0866644	0.110604	0.110604
1	945569	0.302566	0.417106	0.110626	0.110626
1	945596	0.210604	0.323674	0.109686	0.109686
1	945688	0.11782	0.122245	0.118318	0.118318
1	945730	0.141046	0.161537	0.110162	0.110162
1	945810	0.0176475	0.053827	0.121086	0.121086
1	945847	-0.0159984	0.00237367	0.120386	0.120386
1	946103	0.10755	0.126535	0.125075	0.125075
1	946170	0.142813	0.178013	0.12474	0.12474
1	946232	0.0377981	0.124814	0.118165	0.118165
1	946297	0.139038	0.255007	0.126785	0.126785
1	946437	0.271087	0.237617	0.106583	0.106583
1	946522	0.104041	0.118087	0.130098	0.130098
1	946525	0.091477	0.12471	0.125047	0.125047
1	946703	0.199591	0.328648	0.124784	0.124784
1	946738	0.195921	0.294147	0.129315	0.129315
1	946834	0.31974	0.283282	0.131286	0.131286
1	947021	0.153952	0.126831	0.149829	0.149829
1	947111	0.145393	0.250172	0.111192	0.111192
1	947361	0.0235875	0.0559468	0.119716	0.119716
1	947570	0.362953	0.299945	0.156502	0.156502
1	947616	0.0834791	0.234642	0.126115	0.126403
1	948106	0.119642	0.131459	0.117169	0.117169
1	948155	0.132688	0.147407	0.116789	0.116789
1	948425	0.0354234	0.0663791	0.129505	0.129505
1	948431	0.0905079	0.0952666	0.125118	0.125118
1	948433	0.052905	0.0465909	0.121318	0.121318
1	948596	0.181077	0.261275	0.116697	0.116697
1	948932	0.226249	0.289321	0.114715	0.114715
1	948958	0.0701205	0.109243	0.110209	0.110209
1	948978	0.160811	0.166566	0.116283	0.116283
1	949020	0.100252	0.0975844	0.114798	0.114798
1	949057	0.170633	0.127825	0.119618	0.119618
1	949091	0.124811	0.132172	0.110408	0.110408
1	949277	0.147232	0.247518	0.112808	0.112808
1	949339	0.23933	0.227176	0.119806	0.121749
1	949442	0.213565	0.17034	0.118926	0.118926
1	949568	-0.031237	0.0611165	0.107729	0.107729
1	949615	0.0963988	0.0747176	0.108679	0.108679
1	950026	0.17902	0.209083	0.112714	0.112714
1	950043	0.133463	0.179701	0.121766	0.121839
1	950136	0.0955361	0.108042	0.115188	0.115188
1	950225	0.0473362	0.0622203	0.118696	0.118696
1	950256	0.0931054	0.0811463	0.117848	0.117848
1	950605	0.0526771	0.0744224	0.122933	0.122933
1	950660	0.277349	0.296824	0.12275	0.12275
1	950684	0.182224	0.252561	0.1262	0.1262
1	950812	0.166427	0.192283	0.125861	0.125861
1	950932	0.11917	0.185956	0.114706	0.114706
1	950946	0.135191	0.188061	0.119056	0.119056
1	950989	0.204686	0.268564	0.123959	0.123959
1	951014	0.141517	0.210092	0.124262	0.124262
1	951199	0.143114	0.123991	0.109623	0.109623
1	951309	0.090156	0.154798	0.11257	0.11257
1	951408	-0.0251847	0.0191986	0.114845	0.114845
1	951506	0.133467	0.112659	0.115832	0.115832
1	952250	0.0671559	0.0714738	0.117431	0.117396
1	952263	0.103136	0.07233	0.117627	0.117591
1	952376	0.223915	0.224774	0.119177	0.119177
1	952504	0.0990757	0.0780264	0.124049	0.124049
1	952571	0.139915	0.187272	0.115087	0.115087
1	952664	0.162127	0.126804	0.117762	0.117762
1	952886	0.146311	0.110123	0.120286	0.120286
1	952959	0.236834	0.241532	0.13124	0.13124
1	953105	0.143975	0.0968715	0.117483	0.117483
1	953199	0.134476	0.147815	0.112107	0.112107
1	953221	0.0381818	0.0639628	0.115671	0.115671
1	953344	0.02625	0.0151633	0.121224	0.121224
1	953601	0.10613	0.178703	0.123096	0.123096
1	953629	0.18526	0.219964	0.119348	0.119348
1	953715	0.144836	0.142623	0.109879	0.109879
1	954026	-0.0307549	-0.00253338	0.115328	0.115328
1	954124	-0.0377931	-0.0211049	0.107799	0.107799
1	954225	0.138686	0.17844	0.114584	0.114584
1	954237	0.126059	0.180664	0.119931	0.119931
1	954239	0.105661	0.164212	0.117213	0.117213
1	954242	0.0919769	0.146867	0.115787	0.115787
1	954370	0.234096	0.198481	0.117548	0.117548
1	954381	0.226319	0.191722	0.123603	0.123603
1	954622	0.0807087	0.130563	0.118157	0.118157
1	954742	0.0946653	0.189123	0.116488	0.116488
1	955269	0.0914966	0.0376359	0.112969	0.112969
1	955299	0.115226	0.0865481	0.11544	0.11544
1	955947	0.185738	0.206975	0.11387	0.11387
1	956813	0.102118	0.0764165	0.117611	0.117611
1	957416	0.106999	0.105344	0.108467	0.108467
1	957787	0.178163	0.161013	0.11513	0.11513
1	957874	0.214467	0.182625	0.132132	0.132132
1	958033	0.0474994	0.134051	0.126622	0.126622
1	958140	0.167472	0.281526	0.133581	0.133581
1	958380	0.122612	0.143687	0.114755	0.114755
1	958597	0.0376104	0.0755701	0.115661	0.115813
1	958635	0.0162798	0.104297	0.11147	0.111706
1	959130	0.140599	0.116838	0.113454	0.113454
1	960147	0.142415	0.132657	0.110507	0.110507
1	960534	0.13232	0.143984	0.111387	0.111305
1	960847	0.023773	0.0109567	0.110675	0.110675
1	961126	-0.0319667	0.0283075	0.121328	0.121328
1	961415	0.0438765	0.0908032	0.110473	0.110473
1	961954	0.0866422	0.101102	0.110729	0.110729
1	962031	0.0987471	0.112904	0.107033	0.107033
1	962076	0.0972406	0.100528	0.106497	0.106497
1	962171	0.00261438	0.0147398	0.109785	0.109785
1	962737	0.0972788	0.134969	0.113128	0.113128
1	962751	0.0749214	0.122815	0.111361	0.111361
1	964334	-0.00362734	-0.0209244	0.108847	0.108847
1	966077	0.143208	0.0777978	0.121717	0.121717
1	966138	0.0924258	0.0547371	0.115711	0.115711
1	966243	0.0972213	0.146208	0.121444	0.121444
1	966356	0.113902	0.115743	0.130951	0.130951
1	966432	-0.102206	-0.087182	0.112379	0.112379
1	966651	0.0532991	0.0474066	0.116228	0.116228
1	966652	0.0571768	0.0467326	0.116923	0.116923
1	966901	0.0256386	0.0285658	0.127001	0.127001
1	967232	-0.0671722	0.0163337	0.105482	0.105482
1	967569	0.151892	0.165113	0.112698	0.112698
1	967617	0.108442	0.18527	0.118866	0.118866
1	967636	0.156197	0.18211	0.119789	0.119789
1	967810	0.0617753	0.129777	0.117542	0.117542
1	967895	0.288066	0.256177	0.129033	0.129033
1	967949	0.0917403	0.164809	0.132603	0.132603
1	968048	-0.00669196	0.027318	0.117796	0.117796
1	968285	0.0590706	0.138138	0.107231	0.107223
1	968318	0.0863405	0.109329	0.108643	0.108643
1	968401	0.159271	0.0792388	0.116285	0.116285
1	968411	0.1113	0.0641772	0.122348	0.122348
1	968508	0.10819	0.0723701	0.117123	0.117123
1	969214	0.192319	0.182874	0.109339	0.109339
1	969276	0.139779	0.0983536	0.114989	0.114989
1	969620	0.0444166	0.0570764	0.108353	0.108353
1	969752	0.0381878	0.0581467	0.111912	0.111912
1	969891	0.0628143	0.0455924	0.110266	0.110266
1	970022	0.0654252	0.0628958	0.10875	0.108696
1	970633	0.0440612	0.055315	0.107343	0.107343
1	970725	-0.0379828	-0.0605808	0.122369	0.122369
1	970773	0.06656	0.0774241	0.109559	0.109559
1	970885	0.106325	0.154839	0.107924	0.107924
1	970975	0.0576412	0.0532648	0.119445	0.119445
1	971015	0.140371	0.135477	0.128078	0.128078
1	971020	0.089863	0.0850603	0.123093	0.123093
1	971211	0.08911	0.0571823	0.129402	0.129402
1	971212	0.0759752	0.0716247	0.136632	0.136632
1	971624	0.135013	0.14274	0.15777	0.157758
1	971683	0.2677	0.446953	0.136539	0.136434
1	971773	-0.0911657	0.0998445	0.135039	0.134895
1	971774	-0.0966698	0.0866991	0.131424	0.131038
1	971947	-0.101383	-0.0251206	0.101396	0.101396
1	971950	-0.100871	-0.0015431	0.122541	0.122541
1	971954	-0.0991212	0.0612979	0.125348	0.125348
1	972041	-0.0231569	-0.0329414	0.123521	0.123521
1	973234	0.062994	0.0597694	0.108236	0.108236
1	973557	0.147673	0.128061	0.109616	0.109616
1	973839	0.137689	0.201633	0.138201	0.138201
1	974407	0.0873542	0.113371	0.117712	0.117712
1	974577	-0.000731756	-0.0254692	0.115856	0.115856
1	975309	0.0813619	0.150605	0.113496	0.113496
1	975612	-0.0427843	-0.0145034	0.111577	0.111594
1	975902	0.0627983	0.086717	0.108524	0.108524
1	976163	0.160444	0.172213	0.112533	0.112533
1	976639	0.0929729	0.140301	0.11029	0.11029
1	976692	0.0426627	0.0564118	0.112562	0.112562
1	977055	0.0859944	0.177043	0.109053	0.109053
1	977116	0.109883	0.133078	0.116839	0.116839
1	977369	0.0828408	0.0774675	0.11541	0.11541
1	977672	0.169272	0.210206	0.115421	0.115421
1	978515	0.110121	0.135443	0.114209	0.114209
1	978722	0.186214	0.210616	0.113636	0.113636
1	978892	0.0757554	0.0888764	0.111697	0.111697
1	978943	0.165786	0.2083	0.111058	0.111058
1	979057	0.157293	0.152177	0.111133	0.111133
1	980590	0.166671	0.176812	0.112856	0.112856
1	981121	0.452858	0.52303	0.209696	0.209696
1	981692	-0.0984392	0.280411	0.162316	0.162316
1	981799	0.169349	0.336803	0.165778	0.165778
1	981801	0.169349	0.336803	0.165778	0.165778
1	981812	-0.0348421	0.171249	0.156093	0.156093
1	981899	0.0946605	0.348475	0.133811	0.133811
1	981912	0.118513	0.319964	0.13449	0.13449
1	984230	0.411333	0.497948	0.296033	0.296033
1	984346	0.125242	0.233302	0.16394	0.16394
1	984348	0.0968949	0.205663	0.163173	0.163173
1	984351	0.0163657	0.161775	0.151423	0.151423
1	984377	0.154845	0.30581	0.114271	0.114271
1	984396	0.0986089	0.262974	0.109119	0.109119
1	984405	0.0970415	0.239684	0.110241	0.110241
1	984431	0.16413	0.26957	0.114714	0.114714
1	984438	0.16413	0.26957	0.114714	0.114714
1	984447	0.103741	0.201371	0.115122	0.115122
1	984501	0.13842	0.170389	0.122782	0.122782
1	984540	0.179223	0.253123	0.118742	0.118742
1	984547	0.208457	0.297281	0.118623	0.118623
1	984552	0.208457	0.297281	0.118623	0.118623
1	984570	0.187485	0.313749	0.121787	0.121787
1	984581	0.119167	0.273947	0.117579	0.117579
1	984586	0.124587	0.284282	0.11633	0.11633
1	984600	0.0943872	0.266826	0.115967	0.115967
1	984615	0.109744	0.221664	0.125163	0.125163
1	984662	0.175921	0.238518	0.118106	0.118106
1	984665	0.175921	0.238518	0.118106	0.118106
1	984677	0.129211	0.204831	0.113996	0.113996
1	984717	0.181132	0.237677	0.120472	0.120472
1	984737	0.220176	0.232963	0.124377	0.124377
1	984738	0.220176	0.232963	0.124377	0.124377
1	984777	0.105858	0.121876	0.128355	0.128355
1	984846	0.2544	0.419723	0.125032	0.125032
1	984906	0.179919	0.326418	0.142883	0.142883
1	987703	0.0936226	0.254072	0.142705	0.142409
1	987704	0.0936226	0.254072	0.142705	0.142409
1	987706	0.0936226	0.254072	0.142705	0.142409
1	987707	0.0936226	0.254072	0.142705	0.142409
1	987740	0.567144	0.719915	0.225939	0.22559
1	987744	0.567144	0.719915	0.225939	0.22559
1	987799	0.0075912	0.148379	0.194904	0.194904
1	987805	-0.0209924	0.160206	0.191413	0.191413
1	987813	0.0263337	0.214294	0.18846	0.18846
1	987823	-0.0174973	0.165801	0.188295	0.188295
1	987833	-0.0579515	0.200835	0.184232	0.184232
1	987853	-0.0196045	0.0856509	0.143933	0.143933
1	987877	-0.0425192	0.120586	0.15653	0.15653
1	987878	-0.0425192	0.120586	0.15653	0.15653
1	987892	0.170453	0.422581	0.179635	0.179635
1	987897	0.237413	0.483315	0.183593	0.183593
1	987901	0.244609	0.491176	0.182178	0.182178
1	987910	0.145218	0.418744	0.197275	0.197275
1	987913	0.166897	0.441627	0.201212	0.201212
1	987920	0.280465	0.415258	0.194676	0.194676
1	987925	0.471901	0.482203	0.210336	0.210336
1	987928	0.514148	0.521545	0.213546	0.213546
1	990046	-0.0049251	0.0199188	0.148541	0.148541
1	992194	0.107468	0.0975635	0.115601	0.115601
1	992276	0.138464	0.161529	0.119058	0.119058
1	992407	0.0534696	0.137046	0.134047	0.134047
1	992412	0.0551214	0.145098	0.135682	0.135682
1	992519	0.245781	0.259963	0.132408	0.132408
1	992521	0.2044	0.244185	0.133325	0.133325
1	992532	0.212704	0.251174	0.129522	0.129522
1	992585	0.296516	0.480082	0.169691	0.169691
1	992622	-0.1545	-0.0962159	0.13059	0.13059
1	992623	-0.0487672	0.0300157	0.146766	0.146766
1	992632	0.0309025	0.0972123	0.156501	0.156501
1	992885	-0.0327368	0.0850754	0.112501	0.112501
1	993326	0.087922	0.17001	0.117271	0.117271
1	993452	0.0971586	0.0982159	0.125229	0.125229
1	993586	0.0992828	0.172105	0.123775	0.123775
1	995117	-0.00203087	-0.0143325	0.112792	0.112792
1	995138	0.135237	0.0773135	0.115271	0.115512
1	995165	-0.0762276	-0.0944914	0.131345	0.131345
1	995177	0.00025299	-0.0819495	0.13417	0.13417
1	995198	0.0648619	0.00626696	0.11892	0.11892
1	995211	0.0929381	0.136306	0.112684	0.112684
1	995223	0.111975	0.107515	0.11874	0.118719
1	995246	0.148464	0.143772	0.116909	0.116908
1	997565	0.142176	0.191582	0.115394	0.115394
1	997616	0.0976844	0.100258	0.121106	0.121106
1	999151	0.131204	0.24777	0.103065	0.103065
1	1002168	0.0244284	0.00611981	0.112144	0.112143
[truncated: 596,688+ more rows]
