# Supplementary material for: Genome-wide association study identifies a gene responsible for temperature-dependent rice germination
Source: Nat Commun. 2022 Sep 29;13:5665. doi: 10.1038/s41467-022-33318-5 (PMC9523024; doi:10.1038/s41467-022-33318-5)
Supplement: Supplementary file 8 — Source Data [file 41467_2022_33318_MOESM8_ESM.xlsx]

## Sheet: Fig. 2e
Fig. 2e
	pGF14hHap. 2::GUS/NPB	0 h	12 h	24 h	36 h	48 h	60 h	72 h
	Data 1	0	0	0	10	35	65	95
	Data 2	0	0	0	0	30	55	90
	Data 3	0	0	0	5	30	60	85
	GF14hHap. 2 genome/NPB	0 h	12 h	24 h	36 h	48 h	60 h	72 h
	Data 1	0	0	10	55	90	100	100
	Data 2	0	0	15	50	75	90	95
	Data 3	0	0	10	45	75	95	100
	pUBQ::GF14hHap. 2/NPB	0 h	12 h	24 h	36 h	48 h	60 h	72 h
	Data 1	0	0	5	35	60	85	95
	Data 2	0	0	10	25	55	80	100
	Data 3	0	0	5	35	65	85	95

## Sheet: Fig. 2f
Fig. 2f
	pGF14hHap. 2::GUS/NPB	0 h	12 h	24 h	36 h	48 h	60 h	72 h	84 h	96 h	108 h	120 h	132 h	144 h
	Data 1	0	0	0	0	0	0	0	0	13.3333	26.6667	30	30	30
	Data 2	0	0	0	0	0	0	0	0	0	10	20	36.6667	43.3333
	Data 3	0	0	0	0	0	0	0	0	10	20	26.6667	30	36.6667
	GF14hHap. 2 genome/NPB	0 h	12 h	24 h	36 h	48 h	60 h	72 h	84 h	96 h	108 h	120 h	132 h	144 h
	Data 1	0	0	0	0	0	0	0	0	16.6667	20	30	36.6667	36.6667
	Data 2	0	0	0	0	0	0	0	6.66667	13.3333	26.6667	26.6667	36.6667	40
	Data 3	0	0	0	0	0	0	6.66667	16.6667	26.6667	33.3333	40	43.3333	43.3333
	pUBQ::GF14hHap. 2/NPB	0 h	12 h	24 h	36 h	48 h	60 h	72 h	84 h	96 h	108 h	120 h	132 h	144 h
	Data 1	0	0	0	0	0	0	0	3.33333	13.3333	16.6667	23.3333	33.3333	40
	Data 2	0	0	0	0	0	0	0	0	13.3333	23.3333	33.3333	40	46.6667
	Data 3	0	0	0	0	0	0	3.33333	10	13.3333	30	40	43.3333	43.3333

## Sheet: Fig. 3a
Fig. 3a
	pGF14hHap. 2::GUS/NPB	0 μM	3 μM	10 μM	30 μM	100 μM
	Data 1	85	70	45	30	20
	Data 2	85	70	45	30	15
	Data 3	90	65	35	25	15
	GF14hHap. 2 genome/NPB	0 μM	3 μM	10 μM	30 μM	100 μM
	Data 1	100	90	70	60	40
	Data 2	100	95	75	55	40
	Data 3	100	90	75	65	35
	pUBQ::GF14hHap. 2/NPB	0 μM	3 μM	10 μM	30 μM	100 μM
	Data 1	100	85	70	60	30
	Data 2	95	90	60	45	30
	Data 3	95	85	80	50	30

## Sheet: Fig. 3b
Fig. 3b
	pGF14hHap. 2::GUS/NPB	OsRab16A	OsLea3	OsEM
	Data 1	1.09658	0.912994	1.05337
	Data 2	1.04615	0.861129	1.25555
	Data 3	0.857274	1.22588	0.691081
	GF14hHap. 2 genome/NPB	OsRab16A	OsLea3	OsEM
	Data 1	0.224264	0.371532	0.33509
	Data 2	0.182533	0.403787	0.236969
	Data 3	0.284394	0.316251	0.367578
	pUBQ::GF14hHap. 2/NPB	OsRab16A	OsLea3	OsEM
	Data 1	0.298515	0.559718	0.522443
	Data 2	0.597176	0.44689	0.42749
	Data 3	0.375949	0.593547	0.597655
	P-value
	Gene			P-value
	OsRab16A	pGF14hHap.2::GUS/NPB	GF14hHap.2 genome/NPB	0.00061
	OsRab16A	GF14hHap.2::GUS/NPB	pUBQ::GF14hHap.2/NPB	0.0075
	OsLea3	pGF14hHap.2::GUS/NPB	GF14hHap.2 genome/NPB	0.0055
	OsLea3	GF14hHap.2::GUS/NPB	pUBQ::GF14hHap.2/NPB	0.019
	OsEM	pGF14hHap.2::GUS/NPB	GF14hHap.2 genome/NPB	0.016
	OsEM	GF14hHap.2::GUS/NPB	pUBQ::GF14hHap.2/NPB	0.048

## Sheet: Fig. 3c
Fig. 3c
	BD	AD	Data 1	Data 2	Data 3
	GF14hHap. 2	vec	0.140265	0	0.0596334
	GF14hHap. 2	OREB1	7.2309	7.34898	7.11391
	GF14hHap. 2	TRAB1	2.7727	2.64663	2.52418
	GF14hHap. 1	vec	0.0520833	0.30625	0.25625
	GF14hHap. 1	OREB1	0.425	0.535417	0.535417
	GF14hHap. 1	TRAB1	0.0520833	0.30625	0.154167
P-value	BD	AD	1	2	3	4	5	6
1	GF14hHap.2	vec	-	2.7e-14	1.3179e-11	0.652925	0.00465532	0.859817
2	GF14hHap.2	OREB1		-	1.04e-13	2.7e-14	2.7e-14	2.7e-14
3	GF14hHap.2	TRAB1			-	2.9746e-11	2.35233e-10	2.3602e-11
4	GF14hHap.1	Vector				-	0.0604966	0.998299
5	GF14hHap.1	OREB1					-	0.0308488
6	GF14hHap.1	TRAB1						-

## Sheet: Fig. 3f
Fig. 3f
	Data 1
	nYFP	cYFP	observed	not observed
	GF14hHap. 2	OREB1	45.3	54.7
	GF14hHap. 2	OREB1 (S385A)	31.7	68.3
	GF14hHap. 2	OREB1 (S385E)	50	50
	Data2
	nYFP	cYFP	observed	not observed
	GF14hHap. 2	OREB1	34.9	65.1
	GF14hHap. 2	OREB1 (S385A)	21.6	78.4
	GF14hHap. 2	OREB1 (S385E)	36.3	63.8
	Data3
	nYFP	cYFP	observed	not observed
	GF14hHap. 2	OREB1	42.4	57.6
	GF14hHap. 2	OREB1 (S385A)	18.6	81.4
	GF14hHap. 2	OREB1 (S385E)	40.3	59.7

## Sheet: Fig. 4c
Fig. 4c
	Data 1
	nYFP	cYFP	observed	not observed
	MFT2	OREB1	44.1176	55.8824
	MFT2	OREB1 (S385A)	28.3333	71.6667
	MFT2	OREB1 (S385E)	53.7313	46.2687
	Data 2
	nYFP	cYFP	observed	not observed
	MFT2	OREB1	53.012	46.988
	MFT2	OREB1 (S385A)	32.2222	67.7778
	MFT2	OREB1 (S385E)	47.6744	52.3256
	Data 3
	nYFP	cYFP	observed	not observed
	MFT2	OREB1	51.5152	48.4848
	MFT2	OREB1 (S385A)	32.2034	67.7966
	MFT2	OREB1 (S385E)	54.8387	45.1613

## Sheet: Fig. 4d
Fig. 4d
	pOsEM::LUC	ABA	OREB1	GF14hHap. 2	MFT2	Data 1	Data 2	Data 3
	+	-	-	-	-	1.08	0.96	0.96
	+	-	+	-	-	4.5	3.03	2.36
	+	-	+	+	-	2.55	2.37	2.01
	+	+	-	-	-	1.04	0.73	0.69
	+	+	+	-	-	6.55	7.55	7.12
	+	+	+	1 μg	-	4.3	4.19	4.45
	+	+	+	5 μg	-	3.13	2.3	3.51
	+	+	+	5 μg	1 μg	3.11	4.17	3.99
	+	+	+	5 μg	5 μg	6.32	5.55	5.16
P-value	pOsEM::LUC	ABA	OREB1	GF14hHap. 2	MFT2	1	2	3	4	5	6	7	8	9
1	+	-	-	-	-	-	0.00156368	0.1372	0.999965	1.73148e-09	1.76207e-05	0.00688774	0.000191647	1.12858e-07
2	+	-	+	-	-		-	0.426868	0.000680175	2.79842e-06	0.390396	0.997824	0.975892	0.00106205
3	+	-	+	+	-			-	0.0646382	8.47693e-08	0.00617389	0.834382	0.0778991	1.41603e-05
4	+	+	-	-	-				-	1.07646e-09	8.48541e-06	0.00296089	8.6795e-05	6.25424e-08
5	+	+	+	-	-					-	0.000188824	8.58146e-07	1.73807e-05	0.0962337
6	+	+	+	1 μg	-						-	0.124905	0.930803	0.110506
7	+	+	+	5 μg	-							-	0.706791	0.000250569
8	+	+	+	5 μg	1 μg								-	0.00912242
9	+	+	+	5 μg	5 μg									-

## Sheet: Fig. 4e
Fig. 4e
	pOsEM::LUC	ABA	OREB1 (S385A)	GF14hHap. 2	MFT2	Data 1	Data 2	Data 3
	+	+	-	-	-	0.889826	1.18639	0.923787
	+	+	+	-	-	9.1742	10.7977	10.3024
	+	+	+	1 μg	-	7.99656	12.5715	11.0926
	+	+	+	5 μg	-	10.4783	7.03939	10.3589
	+	+	+	5 μg	1 μg	13.0078	13.4989	12.2329
	+	+	+	5 μg	5 μg	11.5475	12.5028	11.7329
P-value	pOsEM::LUC	ABA	OREB1 (S385A)	GF14hHap. 2	MFT2	1	2	3	4	5	6
1	+	+	-	-	-	-	7.65543e-05	9.36527e-07	2.19596e-05	0.000645516	0.000263856
2	+	+	+	-	-		-	0.441654	0.995033	0.951151	0.995552
3	+	+	+	1 μg	-			-	0.750943	0.103968	0.20413
4	+	+	+	5 μg	-				-	0.737494	0.906903
5	+	+	+	5 μg	1 μg					-	0.999077
6	+	+	+	5 μg	5 μg						-

## Sheet: Fig. 4g
Fig. 4g
	Data 1
	nYFP	cYFP	3rd	Nucleus	ER	not observed
	GF14hHap. 2	MFT2	vec	0	41.8605	58.1395
	GF14hHap. 2	MFT2	OREB1	45	6.25	48.75
	GF14hHap. 2	MFT2	OREB1 (S385A)	1.16279	38.3721	60.4651
	Data 2
	nYFP	cYFP	3rd	Nucleus	ER	not observed
	GF14hHap. 2	MFT2	vec	1.35135	45.9459	52.7027
	GF14hHap. 2	MFT2	OREB1	48.5714	0	51.4286
	GF14hHap. 2	MFT2	OREB1 (S385A)	4.28571	44.2857	51.4286
	Data 3
	nYFP	cYFP	3rd	Nucleus	ER	not observed
	GF14hHap. 2	MFT2	vec	1.47059	35.2941	63.2353
	GF14hHap. 2	MFT2	OREB1	39.1304	5.7971	55.0725
	GF14hHap. 2	MFT2	OREB1 (S385A)	0	32.8947	67.1053

[truncated: 9 more sheets: Fig. 5c, Suppl Fig. 8, Suppl Fig. 11f, Suppl Fig. 11g, Suppl Fig. 12, Suppl Fig. 14b, Suppl Fig. 16a, Suppl Fig. 16b, Suppl Fig. 16c]
